# Supplementary material for: Phenotyping the Chilling and Freezing Responses of Young Microspore Stage Wheat Spikes Using Targeted Metabolome and Lipidome Profiling
Source: Cells. 2020 May 25;9(5):1309. doi: 10.3390/cells9051309 (PMC7291281; doi:10.3390/cells9051309)
Supplement: Supplementary file 1 [file cells-09-01309-s001.zip]

Archive with 3 entries (2 files):
- Supplement/
- Supplement/Figure S1-S3.pdf
- Supplement/Supplementary Table S1-S10_spike.xlsx
