# Supplementary material for: Phenotyping the Chilling and Freezing Responses of Young Microspore Stage Wheat Spikes Using Targeted Metabolome and Lipidome Profiling
Source: Cells. 2020 May 25;9(5):1309. doi: 10.3390/cells9051309 (PMC7291281; doi:10.3390/cells9051309)
Supplement: Supplementary file 1 [file cells-09-01309-s001.zip › Supplement/Supplementary Table S1-S10_spike.xlsx]

## Sheet: Table S1
	Table. The Multiple Reaction Monitorings (MRMs) established for the authentic sugars, organic acids, amino acids and amines used for identification and quantification in this study.
	Target transition for identification and quantification = T; Qualifier transition to help for identification = Q
	Compound name	Precursor ion (m/z)	Product ion (m/z)	Transition	Retention Time (min)	MSI Level	PubChem ID
	Sugars and organic acids
	13C6-Sorbitol (Internal standard)	323	132	T	21.497	1	137553928
	2-Ketogluconic acid	349	201	T	20.62	1	10198044
	2-Ketogluconic acid	349	186	Q		1
	2-Oxoglutarate	198	154	T	16.51	1	51
	2-Oxoglutarate	198	167	Q		1
	Aconitate	375	211	T	18.93	1	309
	Aconitate	375	285	Q		1
	Caffeic acid	219	191	T	24.437	1	1549111
	Citrate	183	138.7	T	19.92	1	311
	Ferulic acid	308	219	T	23.904	1	445858
	Ferulic acid	308	293	Q		1
	Fumarate	245	217	T	12.21	1	444972
	Fumarate	245	170.9	Q		1
	Isocitrate	257	200.7	T	19.93	1	1198
	Itaconate	215	132.8	T	12.04	1	811
	Itaconate	259	130.8	Q		1
	Malate	233	189	T	14.61	1	525
	Maleate	245	216.7	T	11.326	1	5288227
	Maleate	245	132.7	Q		1
	Malonate	233	142.8	T	9.446	1	9084
	Malonate	233	216.8	Q		1
	Nicotinic acid	180	105.9	T	11.256	1	938
	Nicotinic acid	180	135.9	Q		1
	Pipecolate	156	83.9	T	12.46	1	849
	Pipecolate	156	127.9	Q		1
	Quinate	255	239	T	20.468	1	6508
	Quinate	345	255.1	Q		1
	Salicylate	267	209	T	15.057	1	338
	Salicylate	209	91	Q		1
	Shikimate	255	239	T	19.79	1	8742
	Shikimate	204	189	Q		1
	Succinate	172	112.9	T	11.514	1
	Succinate	172	155.9	Q		1	1110
	Syringic acid	327	312	T	21.19	1	10742
	Arabinose	307	217	T	17.446	1	66308
	beta-Gentibiose	361	243	T	31.916	1	441422
	Fructose	307	217	T	20.617	1	439709
	Galactose	319	157	T	20.903	1	6036
	Glucose	319	129	T	20.98	1	5793
	Maltose	361	169	T	31.06	1	10991489
	Mannose	319	129	T	20.848	1	18950
	Melezitose	361	169	T	37.6	1	92817
	Melibiose	361	169	T	32.33	1	11458
	Raffinose	361	169	T	36.946	1	10542
	Rhamnose	364	160	T	18.31	1	25310
	Ribose	307	217	T	17.683	1	5779
	Sucrose	361	169	T	30.02	1	5988
	Trehalose	361	169	T	31.13	1	7427
	Turanose	361	169	T	31.18	1	5460935
	Xylose	307	217	T	17.19	1	135191
	Fructose-6-phosphate	204	189	T	26.35	1	69507
	Glucose-6-phosphate	364	160	T	26.505	1	5958
	Arabitol	319	129	T	18.332	1	827
	Erythritol	307	217	T	14.864	1	222285
	Galactitol	319	129	T	21.6	1	11850
	Glucuronate	364	160	T	21.537	1	94715
	Inositol	305	217	T	23.666	1	892
	Mannitol	319	157	T	21.429	1	6251
	Amino acids and amines	Precursor ion (m/z)	Product ion (m/z)	Transition	Retention Time (min)	MSI Level	PubChem ID
	Valine-13C5,15N (Internal standard)	294	171	T	11	1	12164856
	gamma-Aminobutyric acid	274	171	T	9.767	1	119
	4-Hydroxyproline	302	171	T	12.741	1	825
	Alanine	260	171	T	8.446	1	5950
	Asparagine	303	171	T	6.147	1	6267
	Arginine	345	171	T	6.394	1	6322
	Aspartate	304	171	T	7.469	1	5960
	beta-Alanine	260	171	T	8.446	1	239
	Citrulline	346	171	T	7.582	1	9750
	Cysteine	292	171	T	13.995	1	5862
	Glutamate	318	171	T	7.769	1	33032
	Glutamine	317	171	T	6.781	1	5961
	Glycine	246	171	T	7.025	1	750
	Histidine	326	171	T	5.425	1	6274
	Homoserine	290	171	T	7.94	1	12647
	Isoleucine	302	171	T	12.741	1	6306
	Leucine	302	171	T	12.908	1	6106
	Lysine	244	171	T	10.037	1	5962
	Methionine	320	171	T	11.069	1	6137
	Octopamine	324	171	T	10.648	1	4581
	Ornithine	237	171	T	9.485	1	6262
	Phenyalanine	336	171	T	13.122	1	6140
	Proline	286	171	T	8.961	1	145742
	Putrescine	215	171	T	10.056	1	1045
	Serine	276	171	T	6.753	1	5951
	Threonine	290	171	T	7.94	1	6288
	Tryptophan	375	171	T	13.486	1	6305
	Tyramine	308	171	T	11.62	1	5610
	Tyrosine	352	171	T	10.981	1	6057
	Valine	288	171	T	11.156	1	6287

## Sheet: Table S2
	Table. The Multiple Reaction Monitorings (MRMs) used for the measurement and identification of the external authentic lipids and other lipid species in this study.
	Compound Group	Compound Name	Precursor Ion	Product Ion	Retention Time (min)	Polarity	Lipid Name searched by using LIPIDMAPS and LIPIDMATCH	MSI Level	PubChem ID	Avanti Catalogue No.
	LPC (Lysophosphatidylcholine)	LPC_482.2	482.2	184.1	5	Positive	LPC(15:0)	2
		LPC_496.8	496.8	184.1	4.403	Positive	LPC(16:0)	2
		LPC_510.6	510.6	184.1	5.3	Positive	LPC(17:0)	2
		LPC_518.6	518.6	184.1	2.268	Positive	LPC(18:3)	2
		LPC_520.3	520.3	184.1	3.593	Positive	LPC(18:2)	2
		LPC_522.4	522.4	184.1	4.447	Positive	LPC(18:1)	2
		LPC_600.0	600	184.1	4.334	Positive	LPC(24:4)	2
		LPC_674.5	674.5	184.1	4.649	Positive	LPC(29:2)	2
		LPC_680.5	680.5	184.1	5.974	Positive	LPC(30:6)	2
		LPC(17:0), external standard	510.6	184.1	5.3	Positive	LPC(17:0)	1	24779463	855676
	PC (Phosphatidylcholine)	PC_728.4	728.4	184.1	7.547	Positive	PC(32:3)	2
		PC_730.5	730.5	184.1	7.524	Positive	PC(32:2)	2
		PC_732.4	732.4	184.1	5.231	Positive	PC(32:1)	2
		PC_734.6	734.6	184.1	5	Positive	PC(32:0)	2
		PC_740.6	740.6	184.1	7.927	Positive	PC(33:4)	2
		PC_742.5	742.5	184.1	6.848	Positive	PC(33:3)	2
		PC_744.6	744.6	184.1	7.005	Positive	PC(33:2)	2
		PC_746.5	746.5	184.1	6.645	Positive	PC(33:1)	2
		PC_754.8	754.8	184.1	5.453	Positive	PC(34:4)	2
		PC_756.6	756.6	184.1	5.385	Positive	PC(34:3)	2
		PC_758.8	758.8	184.1	6.262	Positive	PC(34:2)	2
		PC_760.6	760.6	184.1	4.958	Positive	PC(34:1)	2
		PC_762.8	762.8	184.1	7.093	Positive	PC(34:0)	2
		PC_766.7	766.7	184.1	6.44	Positive	PC(35:5)	2
		PC_768.4	768.4	184.1	7.092	Positive	PC(35:4)	2
		PC_770.7	770.7	184.1	6.822	Positive	PC(35:3)	2
		PC_772.8	772.8	184.1	6.596	Positive	PC(35:2)	2
		PC_774.0	774.7	184.1	6.798	Positive	PC(35:1)	2
		PC_776.5	776.5	184.1	5.18	Positive	PC(35:0)	2
		PC_778.6	778.6	184.1	8	Positive	PC(36:6)	2
		PC_780.7	780.7	184.1	9.674	Positive	PC(36:5)	2
		PC_782.7	782.7	184.1	7.494	Positive	PC(36:4)	2
		PC_784.8	784.8	184.1	9.381	Positive	PC(36:3)	2
		PC_786.6	786.6	184.1	7.74	Positive	PC(36:2)	2
		PC_788.0	788	184.1	6.796	Positive	PC(36:1)	2
		PC_790.7	790.7	184.1	7.267	Positive	PC(36:0)	2
		PC_794.5	794.5	184.1	8.054	Positive	PC(37:5)	2
		PC_796.8	796.8	184.1	8.188	Positive	PC(37:4)	2
		PC_806.5	806.5	184.1	8.075	Positive	PC(38:6)	2
		PC_808.8	808.8	184.1	7.49	Positive	PC(38:5)	2
		PC_810.8	810.8	184.1	7.445	Positive	PC(38:4)	2
		PC_812.8	812.8	184.1	6.478	Positive	PC(38:3)	2
		PC_814.6	814.6	184.1	8.95	Positive	PC(38:2)	2
		PC_820.6	820.6	184.1	5	Positive	PC(39:6)	2
		PC_824.5	824.5	184.1	8.612	Positive	PC(39:4)	2
		PC_826.7	826.7	184.1	7.78	Positive	PC(39:3)	2
		PC_828.5	828.5	184.1	7.128	Positive	PC(39:2)	2
		PC_848.3	848.3	184.1	7.329	Positive	PC(41:6)	2
		PC_850.7	850.7	184.1	6.924	Positive	PC(41:5)	2
		PC(34:1), external standard	760.6	184.1	4.958	Positive	PC(16:0/18:1)	1	5497103	850457
	PE (Phosphatidylethanolamine)	PE_686.3	686.34	545.2	7.591	Positive	PE(32:3)	2
		PE_688.3	688.3	547.2	7.781	Positive	PE(32:2)	2
		PE_690.4	690.4	549.3	7.972	Positive	PE(32:1)	2
		PE_700.3	700.3	559.2	7.781	Positive	PE(33:3)	2
		PE_702.2	702.2	561.1	7.937	Positive	PE(33:2)	2
		PE_704.2	704.2	563.1	6.551	Positive	PE(33:1)	2
		PE_712.1	712.1	571	7.711	Positive	PE(34:4)	2
		PE_714.3	714.3	573.2	7.902	Positive	PE(34:3)	2
		PE_716.3	716.3	575.2	8.092	Positive	PE(34:2)	2
		PE_718.3	718.3	577.2	8.239	Positive	PE(34:1)	2
		PE_720.3	720.3	579.2	8.239	Positive	PE(34:0)	2
		PE_722.4	722.4	581.3	7.451	Positive	PE(35:6)	2
		PE_726.3	726.3	585.2	7.832	Positive	PE(35:4)	2
		PE_728.3	728.3	587.2	8.005	Positive	PE(35:3)	2
		PE_736.3	736.3	595.2	7.598	Positive	PE(36:6)	2
		PE_738.2	738.2	597.1	7.788	Positive	PE(36:5)	2
		PE_740.3	740.3	599.2	7.952	Positive	PE(36:4)	2
		PE_742.3	742.3	601.2	7.943	Positive	PE(36:3)	2
		PE_744.4	744.4	603.3	8.332	Positive	PE(36:2)	2
		PE_758.4	758.4	617.3	6.229	Positive	PE(38:9)	2
		PE_764.4	764.4	623.3	7.873	Positive	PE(38:6)	2
		PE_766.2	766.2	625.1	8.002	Positive	PE(38:5)	2
		PE_768.3	768.3	627.2	8.192	Positive	PE(38:4)	2
		PE_770.4	770.4	629.3	8.426	Positive	PE(38:3)	2
		PE_772.4	772.4	631.3	8.556	Positive	PE(38:2)	2
		PE_784.5	784.5	643.4	6.331	Positive	PE(40:10)	2
		PE_786.3	786.3	645.2	6.555	Positive	PE(40:9)	2
		PE_794.3	794.3	653.2	8.286	Positive	PE(40:5)	2
		PE_796.3	796.3	655.2	8.424	Positive	PE(40:4)	2
		PE_806.3	806.3	665.2	7.706	Positive	PE(41:6)	2
		PE_808.3	808.3	667.2	7.818	Positive	PE(41:5)	2
		PE_810.4	810.4	669.3	8.225	Positive	PE(41:4)	2
		PE(34:0), external standard	720.3	579.3	669.3	Positive	PE(17:0/17:0)	1	46891875	830756
	PG (Phosphatidylglycerol)	PG_738.3	738.3	549.3	7.398	Positive	PG(32:1)	2
		PG_740.4	740.4	551.4	7.45	Positive	PG(32:0)	2
		PG_760.3	760.3	571.3	7.077	Positive	PG(34:4)	2
		PG_762.3	762.3	573.3	7.172	Positive	PG(34:3)	2
		PG_764.3	764.3	575.3	7.336	Positive	PG(34:2)	2
		PG_766.3	766.3	577.3	7.517	Positive	PG(34:1)	2
		PG_784.4	784.4	595.4	6.841	Positive	PG(36:6)	2
		PG_786.3	786.3	597.3	7.014	Positive	PG(36:5)	2
		PG_788.2	788.2	599.2	7.412	Positive	PG(36:4)	2
		PG_790.1	790.1	601.1	7.429	Positive	PG(36:3)	2
		PG(34:1), external standard	764.3	575.2	7.336	Positive	PG(16:0/18:1)	1	5283509	840457
	PI (Phosphatidylinositol)	PI_792.1	792.1	515.1	8.078	Positive	PI(30:4)	2
		PI_848.2	848.2	571.2	7.073	Positive	PI(34:4)	2
		PI_850.2	850.2	573.2	6.917	Positive	PI(34:3)	2
		PI_852.2	852.2	575.2	7.134	Positive	PI(34:2)	2
		PI_872.1	872.1	595.1	6.623	Positive	PI(36:6)	2
		PI_874.2	874.2	597.2	6.804	Positive	PI(36:5)	2
		PI_876.2	876.2	599.2	6.986	Positive	PI(36:4)	2
		PI_878.2	878.2	601.2	7.254	Positive	PI(36:3)	2
		PI_880.3	880.3	603.3	6.839	Positive	PI(36:2)	2
		PI_892.4	892.4	615.4	9.072	Positive	PI(37:3)	2
		PI_906.5	906.5	629.5	8.916	Positive	PI(38:3)	2
		PI(36:2), external standard	880.3	603.3	6.839	Positive	PI(18:1/18:1)	1	Not found	850149
	PA (Phosphatidic acid)	PA(34:0), external standard	677.5	153	7	Positive	PA(17:0/17:0)	1	16219855	830856
	PS (Phosphatidylserine)	PS_680.2	680.2	495.2	8.964	Positive	PS(28:0)	2
		PS_842.1	842.1	657.1	7.824	Positive	PS(40:3)	2
		PS_844.2	844.2	659.2	7.959	Positive	PS(40:2)	2
		PS_858.1	858.1	673.1	8.115	Positive	PS(41:2)	2
		PS_870.1	870.1	685.1	8.137	Positive	PS(42:3_	2
		PS(34:0), external standard	764.5	676	7	Positive	PS(17:0/17:0)	1	46891783	840028
	Galactolipids	DGDG_932.2	932.2	591.2	7.944	Positive	DGDG(34:3)	2
		DGDG_954.3	954.3	613.3	7.677	Positive	DGDG(36:6)	2
		DGDG_960.3	960.3	619.3	8.22	Positive	DGDG(36:3)	2
		DGDG_982.4	982.4	641.4	7.907	Positive	DGDG(38:6)	2
		MGDG_792.2	792.2	613.2	8.081	Positive	MGDG(36:6)	2
		MGDG_794.2	794.2	615.2	8.247	Positive	MGDG(36:5)	2
		MGDG_796.2	796.2	617.2	8.396	Positive	MGDG(36:4)	2
		SQDG_834.1	834.1	591.1	6.997	Positive	SQDG(34:3)	2
		SQDG_856.2	856.2	613.2	6.684	Positive	SQDG(36:6)	2
		SQDG_848.2	848.2	605.2		Positive	SQDG(36:1)	2
		SQDG_888.6	888.6	645.5		Positive	SQDG(38:4)	2

## Sheet: Table S3
	Table. Concentrations in picomole/mg of fresh weight for the measured metabolites (sugars, organic acids, amino acids and amines) in the Wyalkatchem’s (W) and Young’s (Y) spikes across all the time points.
Sample	WST0_1	WST0_2	WST0_3	WST1_1	WST1_2	WST1_3	WST2_1	WST2_2	WST2_3	WST3_1	WST3_2	WST3_3	WST4_1	WST4_2	WST4_3	YST0_1	YST0_2	YST0_3	YST1_1	YST1_2	YST1_3	YST2_1	YST2_2	YST2_3	YST3_1	YST3_2	YST3_3	YST4_1	YST4_2	YST4_3
Group	WST0	WST0	WST0	WST1	WST1	WST1	WST2	WST2	WST2	WST3	WST3	WST3	WST4	WST4	WST4	YST0	YST0	YST0	YST1	YST1	YST1	YST2	YST2	YST2	YST3	YST3	YST3	YST4	YST4	YST4
Arabinose	95.8809	94.2727	79.0892	124.254	99.8167	94.109	114.67	110.182	103.996	123.617	104.193	133.557	134.615	80.4563	94.4782	79.115	94.1616	84.34	67.2888	94.2031	73.7291	73.985	96.7122	85.3123	108.782	69.1127	84.197	66.3921	91.717	106.202
Arabitol	39.1927	31.5564	31.6199	42.1179	34.6644	34.8848	34.4231	37.4492	31.8103	38.3655	41.2117	41.4985	40.1586	28.2495	30.0088	35.1116	36.5917	37.1781	32.9661	31.127	32.4878	31.4008	35.2478	32.542	38.465	28.7084	34.717	32.3065	33.0506	40.3983
beta-Gentibiose	97.4025	126.165	84.3182	173.494	113.589	89.7581	129.218	131.709	130.686	152.735	159.165	163.521	147.594	82.7497	121.749	147.311	122.865	159.916	56.9272	112.831	96.8564	87.8968	190.289	106	190.25	73.8785	105.132	79.3546	124.883	137.699
Fructose	19957	23987.4	29977.4	37697.2	38034.5	39811	34513.5	34194.6	26276.2	23343.6	27354	29396.5	54538.3	41725.8	32741.9	29646.3	27942.2	32194.9	10435.9	18194.3	20161.6	21077.6	23219.3	14785.6	21013.1	19490.1	12221.3	15111.5	15850.5	54790.5
Fructose-6-P	0.0728833	0.0646692	0.0761157	0.301798	0.359303	0.240729	0.118676	0.177078	0.0884374	0.202606	0.202768	0.220412	0.110822	0.0605145	0.0874445	0.135275	0.177683	0.162594	0.157032	0.247131	0.293956	0.145055	0.223066	0.118306	0.320835	0.165924	0.293106	0.133904	0.146644	0.157341
Fucose	39.1965	40.6099	26.3858	38.6529	38.6833	32.2917	43.1716	41.3714	39.9595	38.6225	37.6029	41.1179	42.2282	28.6949	32.8679	23.9492	30.3054	26.042	28.1784	32.918	25.2402	24.8068	29.466	30.5305	39.2601	25.4638	28.8664	27.5975	29.9438	35.5646
Galactitol	26.0686	35.5556	29.5425	34.6305	27.7264	31.3487	35.2333	34.1561	37.6563	29.9673	33.2621	33.2108	39.1426	33.0794	37.8369	20.5912	30.4905	27.1734	18.6653	26.5963	20.4401	22.2311	27.6379	28.3681	27.3198	25.5847	24.8825	19.7311	24.7096	38.6698
Galactose	39.5913	32.9238	10.5863	17.9306	7.71333	19.8432	35.5242	15.3342	15.8071	11.8519	13.5843	7.34809	13.4993	12.0128	15.2758	13.1413	12.4127	17.3659	36.2137	28.8246	26.129	23.6203	22.2056	25.035	23.3257	36.8377	33.5725	36.8364	24.5328	19.6034
Glucose	38175.5	42491.9	46349.5	64288.2	49384.1	58299.5	50238.2	53301.2	47950.9	53316	50254.1	55736.4	66898.2	57549.5	61075.8	58439.8	56393.8	63905.8	25182.3	36371.9	40291.9	46884.9	46955	37838.8	50591.8	33107.9	32468.8	27777.6	36774.6	67620
Glucose-6-P	0.436174	0.369927	0.378809	1.82055	2.32342	1.39145	0.585793	0.931322	0.470139	1.08012	1.17578	1.24331	0.525281	0.322604	0.491693	0.561835	0.73141	0.798605	0.897355	1.42401	1.58224	0.793385	1.12971	0.631762	1.82301	1.04096	1.7577	0.73239	0.778404	0.737097
Inositol	893.29	1148.56	989.743	1517.15	1078.6	1264.74	1417.52	965.727	957.607	865.302	1216.07	1239.89	1037.86	596.8	589.214	1380.62	1154.43	1432.6	700.69	1020.05	1126.04	840.579	1840.67	1114.03	1748.31	1168.87	1182.96	1138.74	1412.18	906.456
Maltose	17.0624	27.3842	12.0186	482.691	281.023	239.599	14.2222	16.6724	19.4418	129.701	146.273	155.164	23.1162	12.5936	13.403	68.6774	80.9553	25.7772	124.737	297.894	287.045	17.5297	26.5698	22.1878	457.58	118.318	270.538	17.2892	20.4495	20.112
Mannitol	92.0764	104.112	72.8941	94.0191	94.8915	90.1892	108.749	94.7616	101.648	95.9627	98.0787	96.6697	106.209	95.1498	132.236	88.7663	101.319	111.355	155.869	132.319	133.321	121.332	128.422	158.404	127.983	161.528	158.289	139.544	143.596	119.501
Mannose	99.8745	88.7641	39.7629	44.3907	65.206	67.9774	89.3812	36.6248	64.2156	41.085	81.6766	54.2705	52.2538	61.6258	98.1939	39.8821	25.516	24.7268	87.2683	88.3501	69.4059	39.0143	68.4009	61.4166	92.3684	85.7774	80.0213	89.8971	67.2685	11.1153
Melibiose	27.4023	30.1733	21.5556	34.4415	37.9186	23.0048	29.7636	38.5837	36.448	33.5081	47.4949	35.3605	32.1347	38.0413	32.0964	34.8266	36.8287	36.8628	61.4354	36.7938	39.9914	35.4359	38.505	35.9352	54.6897	38.8852	68.9853	80.9468	42.5935	47.1862
Raffinose	111.551	150.692	113.849	158.723	144.166	128.785	192.625	264.716	230.602	241.243	294.435	281.834	262.387	189.535	256.496	135.55	187.901	189.973	131.555	182.753	160.289	157.882	236.928	196.158	563.486	243.061	383.479	284.126	380.976	254.464
Rhamnose	27.8716	22.7598	21.1097	29.9735	25.5501	24.4215	25.6715	27.169	22.0972	27.1898	28.8321	30.8024	29.4312	18.2481	19.8062	25.1892	25.8749	26.3395	22.7254	21.1906	21.3552	21.2686	24.8409	21.8441	28.1351	19.0063	24.0251	21.8589	22.5896	30.4667
Ribose	75.2514	78.121	61.2888	85.8327	76.2115	79.8132	80.596	89.0044	84.1389	83.9432	60.5176	76.2494	114.862	68.5167	63.8579	51.6356	74.4988	60.6726	47.7019	56.4349	53.693	48.5286	53.4982	60.7581	66.9249	48.6741	54.7332	50.2597	66.2059	79.9403
Sucrose	6416.01	7151.67	12261.6	31027.9	15698.6	24083	25832	14293.3	11761.7	14700.6	21930	23538.6	24389.2	14824.4	19561	28613.5	22465.9	28086	15457.1	21805	25317.7	24545.9	27731.7	16086.2	30097.1	27607.6	19863.4	21085	23621.1	21068.8
Trehalose	18.9754	24.6151	18.9669	26.492	15.2062	13.651	21.1034	24.3862	24.2223	23.6069	15.5761	16.5816	23.5886	21.9471	16.0269	37.3628	60.9752	57.3792	15.8733	29.6269	28.4453	21.3734	50.49	31.8111	38.4946	24.7121	23.9592	18.748	30.2189	25.849
Xylose	122.787	118.884	109.686	148.834	131.333	119.349	146.922	137.098	131.628	148.529	108.072	141.338	160.958	114.729	111.825	102.205	131.035	104.77	74.6225	90.734	75.8614	82.8145	90.9613	90.4746	106.261	63.8502	84.1645	77.3023	103.665	136.05
2-Oxoglutarate	683.748	1146.34	721.849	554.303	485.714	488.277	2010.11	1264.54	1404.59	511.516	572.043	565.173	1657.34	1124.08	849.721	664.834	1445.58	1156.68	299.607	550.761	642.924	651.225	928.193	984.038	407.236	327.191	369.06	866.609	1211.45	1742.1
Aconitate	292.224	234.153	163.926	326.277	333.947	236.144	315.905	253.898	261.311	202.566	292.078	229.322	278.695	228.188	231.396	446.235	422.134	427.93	433.505	436.761	407.969	263.827	316.675	315.191	280.107	303.195	385.759	372.157	326.492	272.816
Citrate	1860	2223.87	1101.96	2107.41	1594.83	1564.49	1820.67	1677.32	1985.29	1753.17	1748.03	1644.92	2017.6	1742.55	1636.04	1592.02	1852.02	1609.05	1961.02	1965.51	2008.89	1853.75	1749.12	1926.12	1970.28	1828.82	1808.22	1793.23	1862.33	1984.01
Fumarate	49.6062	31.3406	34.0941	53.6855	48.3138	35.6599	72.6725	49.0173	32.4077	49.5523	57.4821	44.0195	44.8468	31.149	46.4813	52.287	65.5708	60.2749	58.0055	64.5455	51.0955	44.3069	54.032	36.8329	43.998	31.7685	67.8823	70.0526	81.288	67.8873
Glucuronate	21.5084	22.4321	19.3478	23.2969	23.0107	19.8661	19.4519	23.0421	24.1684	19.3454	20.5605	19.7659	26.3049	23.327	21.1614	18.7831	29.6763	26.2155	19.3153	20.4685	17.2887	19.7209	19.6088	22.2208	21.7252	19.9275	20.5558	21.7716	21.2125	24.6574
Isocitrate	1280.24	969.715	781.642	1288.53	1041.46	1108.57	984.47	1107.42	1000.29	914.536	1277.88	1217.07	1113.95	986.567	1156.9	1357.71	1236.67	1530.61	1311.83	1402.04	1272.94	1318.46	1641.96	1310.44	1725.77	1398.29	1528.1	1523.48	1500.38	1181.94
Malate	19823.8	13085.1	13941.3	20956.5	22444.2	22238	30857.5	19544.1	14966.1	15699.5	24114.6	20097.3	30205.6	20189.4	38099.7	32539	22932.6	31587.2	25785.8	25044.7	31753.4	30361.3	21517.2	16475.3	20247.2	36270.2	29537.8	45050.1	36541.2	19397.3
Malonate	452.174	590.014	252.258	502.715	584.23	375.608	533.881	645.809	642.112	491.784	500.051	374.026	589.807	509.073	644.001	382.551	789.53	674.712	593.62	721.427	533.172	437.911	716.795	738.673	696.936	665.203	918.239	914.245	883.127	711.001
Nicotinic acid	41.9807	57.1242	33.2443	55.3667	52.6612	38.8309	41.6553	58.4347	54.8796	50.5868	53.494	42.1288	45.1164	36.0585	38.1256	33.1704	52.9637	65.854	44.9948	61.4078	39.3521	36.0273	65.7009	61.9469	71.4179	37.9494	85.0587	62.4348	68.6493	60.2
Pipecolate	50.5688	33.3301	33.4674	51.2252	44.5717	35.0285	76.5165	52.5915	38.3702	46.3852	57.038	41.5646	50.9299	31.6216	48.1611	51.9469	69.778	58.6822	58.6586	67.4621	49.604	37.3842	51.8331	42.5053	55.0628	49.4774	70.77	68.1076	85.6012	65.9519
Quinate	1213.18	915.647	950.154	1069.49	1863.24	1356.87	922.552	1747.23	1169.64	794.489	764.653	750.282	1191.82	1345.22	1318.54	789.589	1956.37	1421.5	885.602	505.63	513.803	543.349	412.264	596.202	493.153	429.109	388.736	739.847	592.508	1341.41
Shikimate	154.815	190.064	127.53	193.534	213.808	185.196	201.672	255.315	221.23	134.664	144.978	139.806	210.363	175.039	205.74	106.205	241.539	171.495	106.002	98.4313	77.8835	85.3343	97.4799	115.491	107.249	75.5072	79.857	111.785	119.366	211.352
Succinate	398.947	517.569	269.415	685.59	510.59	324.901	610.685	501.494	477.436	347.314	497.758	353.049	501.661	443.547	663.566	461.13	654.622	524.42	483.468	637.27	425.172	450.246	730.521	707.856	420.591	353.248	579.548	598.18	806.025	669.962
Alanine	1367.83	1185.67	1130.21	2114.12	1634.69	1653.09	1129.59	994.546	1026.57	1946.87	2571.92	2410.57	1483.1	1185.51	1382.58	1774.6	1349.25	1239.8	1515.52	1945.52	1715.56	1952.09	1869.2	1889.7	2191.15	1880.06	1935.12	1287.77	1610.68	1378.32
Arginine	189.909	145.612	207.586	181.833	203.03	101.798	176.654	167.519	160.086	150.306	264.774	253.204	327.553	110.228	138.861	137.879	105.727	177.061	147.791	177.461	164.59	238.131	406.784	191.187	154.294	215.051	165.52	183.904	188.268	169.575
Asparagine	3116.75	1779.31	1701.66	2226.16	2079.52	1064.95	2269.87	1308.29	2064.24	3649.67	3615.54	2456.66	3885.3	1298.87	3663.18	1869.48	1013.61	1585.76	2399.3	3040.53	3154.54	3038.6	2617.01	2932.87	3194.52	4248.59	3656.47	3405.23	3779.51	2612.42
Aspartate	2127.88	1749.9	1435.83	2188.41	2319.7	1767.41	1728.58	1419.43	1561.32	2851.99	3340.9	2752.51	2483.39	1739.23	2267.57	1823.3	1481.7	1374.49	2665.56	2997.75	2925.43	2039.92	1440.94	1672.52	2425.47	2869.22	3166.86	2239.81	1884.26	1783.33
beta-Alanine	32.2824	29.6923	36.5127	70.6281	66.2267	58.3603	39.0792	41.6702	45.425	57.7185	64.0219	69.7196	57.6181	44.6331	46.1189	59.2117	50.6436	58.9596	56.9261	73.3439	62.9346	64.5538	77.589	68.0643	125.815	85.6008	80.022	67.3136	59.0592	49.655
Cysteine	11.8577	10.1361	15.5446	13.2044	12.0887	11.0463	11.7425	10.3855	10.83	9.66264	12.267	11.4881	9.12587	8.31777	8.15511	12.2259	10.7672	9.26445	12.29	13.2732	16.6626	13.4738	16.7355	12.7514	19.6136	15.2619	15.9607	11.7975	11.2723	10.4883
GABA	174.35	161.23	222.688	222.225	207.918	131.662	156.205	124.39	126.087	232.256	278.584	239.062	240.293	184.279	150.433	145.018	87.5177	121.221	113.445	192.499	188.783	232.425	254.201	219.132	292.902	147.985	186.994	144.717	170.221	123.154
Glutamine	4392.12	3528.49	5629.43	4407.74	3717.85	2474.12	5260.15	3269.29	3275.48	4259.32	5906.62	3897.06	6630.43	4323.84	4009.23	5341.93	4733.3	4562.84	4651.68	6220.98	5587.9	6971.8	6941.79	7185.66	4281.64	7813.89	7349.36	7673.58	6406.66	6551.59
Glutamate	3542.46	3561.08	3319.77	3986.47	3462.45	3181.73	4125.51	3882.41	3656.36	4047.27	4673.32	4671.13	4109.55	4149.72	4346.03	5135.47	4563.28	4639.6	3516.83	4309.25	4251.91	5083.22	5418.09	5077.25	5006.08	4730.33	5033.49	4651.44	4103.06	4698.01
Glycine	89.1024	81.9317	82.0714	77.7248	119.814	90.9558	71.4873	99.6827	96.4926	72.3711	83.6749	84.4698	114.067	73.3121	100.172	105.041	105.761	121.382	55.7585	80.7775	60.9708	117.932	93.7521	115.382	87.1169	103.889	73.413	113.295	97.0615	133.149
Histidine	261.882	203.266	201.827	300.894	211.662	174.508	217.651	163.41	158.222	163.931	218.033	144.583	267.49	115.696	130.567	98.2345	62.6179	75.3089	88.3563	115.961	91.4485	109.34	127.584	111.928	127.04	118.295	95.2487	89.3873	103.013	160.829
Isoleucine	256.959	223.266	358.02	357.048	512.479	187.533	228.045	215.978	259.757	217.901	365.199	347.079	600.588	147.07	209.558	220.626	174.99	169.427	150.069	197.981	162.529	206.602	206.893	220.292	196.496	199.011	190.389	169.521	152.719	383.89
Leucine	276.747	219.579	306.421	366.573	398.206	210.377	222.794	173.214	225.551	216.712	283.228	287.433	352.685	169.411	146.862	266.043	204.196	208.955	181.863	248.465	208.494	232.325	266.066	220.629	226.534	286.175	269.734	206.23	167.461	325.126
Lysine	171.728	131.121	176.207	176.311	184.539	77.4992	134.276	94.0391	112.351	116.315	184.778	212.358	233.932	83.7942	85.4705	88.2417	57.6735	91.1325	83.6324	84.4776	101.86	104.477	159.64	95.1793	92.4544	100.524	97.1797	89.1519	81.0962	123.899
Methionine	41.3612	34.937	53.7619	45.8206	55.9734	30.2701	41.4679	45.6972	48.9618	34.8365	43.7707	47.8786	77.3569	52.5727	45.3672	60.6205	79.1072	70.432	34.9328	41.3339	44.0528	80.1759	80.0786	87.6035	47.4648	70.1781	50.786	68.2434	95.8139	81.1304
Phenethylamine	21.354	21.5678	14.1834	21.6865	17.8033	27.1138	15.1961	25.6507	21.1082	25.1056	21.393	17.4961	14.875	13.4133	24.5859	6.9232	6.54146	6.16098	10.6095	9.4989	7.45505	7.53893	9.80999	9.56516	9.12015	9.75137	10.2861	14.7519	8.39872	12.8656
Phenylalanine	295.223	229.28	202.186	262.556	286.91	224.524	164.772	310.722	266.037	187.723	161.167	134.799	245.426	176.539	191.056	185.417	184.246	162.426	115.339	156.561	138.761	137.251	133.649	154.443	138.522	147.02	138.199	166.922	127.598	196.067
Proline	1590.93	1256.3	1329.06	3679.68	1223.34	1449.84	984.55	1292.84	1290.63	1136.16	1756.65	1495.1	3397.13	1149.35	1236.48	2963.74	2365.91	2760.07	1649.2	3318.82	2947.76	3417.47	3083.59	3512.63	2482.29	3671.01	3095.27	2882.22	3524.86	4008.55
Putrescine	7.63613	9.29302	6.29853	9.4299	13.9347	11.2217	10.5946	8.40017	10.6345	32.9394	36.482	42.5159	28.0095	18.0938	22.0704	5.59008	4.64693	6.1547	4.54482	7.60811	11.3983	9.16994	12.1159	9.01685	10.2444	10.5657	8.3034	9.41277	7.92715	7.03616
Serine	1013.59	984.716	919.44	1360.86	1171.69	1121.79	1224.42	961.679	876.569	1289.9	1468.41	1492.22	1043.06	1042.21	1122.55	1500.83	1170.22	1231.84	1319.02	1718.58	1696.95	1680.35	1871.23	1471.73	1760.64	1656.56	1647.5	1346.87	1403.02	1265.27
Threonine	329.915	301.294	443.545	512.088	520.199	377.64	405.319	409.076	417.29	390.258	558.893	529.027	808.235	391.649	434.278	400.591	365.836	367.126	324.05	392.426	393.37	515.018	461.608	503.27	395.551	488.389	474.287	481.29	457.642	531.009
Tryptophan	121.739	95.757	92.2822	171.85	154.69	68.26	89.3932	66.9961	101.212	58.8842	78.553	90.0712	145.078	51.3875	66.1604	83.8776	56.4995	79.5389	47.6837	55.9569	45.0211	56.1185	49.5985	54.2035	63.022	62.8767	54.5894	53.446	39.7595	46.6
Tyrosine	767.403	522.874	430.673	585.613	450.498	483.734	388.627	532.162	465.345	399.766	460.407	247.786	528.363	435.951	431.697	595.133	438.751	590.997	239.393	369.391	328.763	426.798	317.711	408.808	391.937	436.209	335.238	407.544	293.467	447.565
Valine	458.531	361.722	499.947	521.809	651.023	353.884	380.303	284.13	383.824	358.787	494.53	507.958	664.743	292.344	318.348	473.936	366.007	317.684	347.979	464.617	346.195	448.16	478.981	401.942	405.766	469.332	422.886	428.088	310.008	510.641

## Sheet: Table S4
	Table. Lipid responses (normalized to fresh weight, mg) for the measured lipids in the Wyalkatchem’s (W) and Young’s (Y) spikes across all the time points.
Sample	W_Con1	W_Con2	W_Con3	WT1_1	WT1_2	WT1_3	WT2_1	WT2_2	WT2_3	WT3_1	WT3_2	WT3_3	WT4_1	WT4_2	WT4_3	Y_Con1	Y_Con2	Y_Con3	YT1_1	YT1_2	YT1_3	YT2_1	YT2_2	YT2_3	YT3_1	YT3_2	YT3_3	YT4_1	YT4_2	YT4_3
Group	W_Con	W_Con	W_Con	WT1	WT1	WT1	WT2	WT2	WT2	WT3	WT3	WT3	WT4	WT4	WT4	Y_Con	Y_Con	Y_Con	YT1	YT1	YT1	YT2	YT2	YT2	YT3	YT3	YT3	YT4	YT4	YT4
LPC(15:0)	168.565	108.977	125.799	178.477	89.214	120.318	104.203	96.1842	98.4848	143.645	130.155	286.619	119.655	106.459	121.386	120.946	35.6633	69.9497	68.7817	83.95	63.2323	62.7189	88.5279	48.3417	85.9809	66.65	245.729	71.8224	61.1682	78.7437
LPC(16:0)	2992.78	2417.49	3613.84	3004.06	1959.91	2276.36	1967.44	1936.54	2111.21	2296.45	2346.13	2351.81	2787.39	2127.89	2468.81	2473.29	1992.55	1720.3	2229.54	2385.85	1942.17	1694.84	1548.43	1653.97	2388.8	1724.25	1599.05	1754.53	1616.73	2206.78
LPC(17:0)	161.722	100.047	164.703	132.64	96.7686	120.727	111.401	92.193	113.384	136.075	115.876	119.381	152.118	105.359	170.941	119.144	71.1224	58.593	64.8731	74.55	61.7677	40.8295	90.7614	53.1156	84.7368	55.4	69.9497	76.8692	90.4673	96.4824
LPC(18:1)	24841.8	9653.21	21049.4	19356.5	12706.4	11916.6	14946.6	12166.1	10867.9	12645.7	8306.91	12240	18869.6	18169.3	25219.4	5272.66	2357.81	3610.45	3527.31	5318.5	3191.41	4915.02	3220.05	3296.43	1750.67	1789.3	2018.09	3310	4228.6	5542.51
LPC(18:2)	229552	96783	103032	157835	66917.3	92383	91304.2	73835.5	57801.9	113166	78506.8	112941	113053	119304	166434	26084.7	9618.62	16882.8	14812.3	35825.4	21306.1	20669.9	11147.2	13432.6	11620.3	11060.1	12273.3	12427.6	17941.3	18486.2
LPC(18:3)	110136	45538	48846.1	60345.3	33825.7	37608.1	37251	32840.1	24735.6	41421	31750.7	44525	43161.6	46047.1	68972.4	14894.6	4722.81	8208.39	7918.02	19016.2	12678.5	10004.4	5284.06	6233.17	11035.9	7753.65	8559.75	6867.06	9546.68	8509.15
LPC(24:4)	1925.84	1819.12	1773.52	1675.69	1443.14	1176.18	1599.71	1824.61	2195.71	1150.89	1120.77	1864.38	1843.15	1769.81	1096.24	1598.2	2034.39	1728.69	1787.77	1573.6	1639.55	1610.23	1324.01	1862.31	2012.97	1661.95	1983.22	1509.72	1469.86	1787.49
LPG(16:0)	333.636	257.442	345.525	349.442	240.131	279.091	342.802	183.377	155.556	318.364	269.072	276.333	205.714	243.923	227.97	328.198	135.357	219.045	240	281.1	172.626	285.161	296.497	327.839	524.306	301.9	362.01	260.374	342.056	335.276
PC(32:0)	13937.6	13605.5	13792.5	18143	11751.4	13946.8	10601.8	12359.2	10998.3	10294.6	11991	9026.33	10328.1	10144.4	13021.6	12931.8	13916.1	12460.8	15828.8	10425.7	8522.02	8954.19	7672.54	9945.23	6800.48	9394.05	9695.83	12483.2	12885.6	12264.9
PC(32:1)	35667.8	30688.6	39071.2	35298	37603.1	36157.9	32340.4	33973.2	37499.3	33660.8	32934.8	30951.9	40870.5	36893.8	46702.8	26398.4	37080.9	32728	34438.4	28257.3	24231.3	25911.8	24165.4	28533.3	21519.3	27566.9	27530.4	33119.8	32900.7	38433.9
PC(32:2)	20248.2	17923.2	22764.4	20538.7	20129.7	22832.4	18533.6	22536.5	25702.8	23854.9	19689.2	18952.2	25836.5	23667.3	32903.4	18032.7	28002	23815.7	20970	21678	20387.5	19905.9	20207.4	22272	15125.6	18893.5	18337.8	19146.7	23388.7	25969.1
PC(33:1)	18347.9	16408.8	17889.4	20686	14802.8	16451.6	20369.2	15991.7	16978	17515.1	18064.2	18958.8	16864.6	16458	17308.5	15869.2	15073.8	16218.8	14200.6	14338.3	13462.5	14107.6	17304.1	15360	17428.6	14913.5	15297.6	14441.8	14353.6	14971.5
PC(33:2)	28754.5	28912	24474.9	33476.7	18071	26099.1	32517.6	23303.5	25922.6	28541.3	30287.6	30766.6	25709.8	24978.1	23795.8	26584.2	23422.6	26176.4	20650	23321.6	23593	22449.5	31046.4	24570.7	30556.1	23702.8	25420.7	22706.7	24305.4	20312.5
PC(33:3)	17477.3	18314.8	16761.6	19921.7	13068.2	17418.8	21225.4	16303.7	17890.3	18715	19256.8	18727.3	18876	16904.1	19569.6	17274.6	17058.8	17563.6	14069.5	15395.4	15710.7	14363.6	19498.6	15232	18741	15628.1	16967.3	16404.4	16417.5	15638.9
PC(33:4)	6766.94	6770.74	7007.31	7979.85	5193.06	6845.86	8097.44	7592.5	8481.21	7357.01	7675.36	6991.19	8869.51	7742.63	8811.88	6220.09	7327.65	6888.84	6554.42	5886.75	5333.48	6040.51	6707.61	6908.79	6603.4	6331.55	6764.27	8323.27	7434.25	7910.7
PC(34:0)	49052.4	41054.7	63727.4	58073.6	61608.8	57558	55012.4	63826.3	62712.8	54426.5	48033.8	48060.8	66168.8	58305.1	88218.4	52816.6	70871.5	67021.8	68464.6	56621.3	50037.7	59567.3	62203	63784.6	44948.9	52739.8	48148.9	58792.7	56644.8	76430.8
PC(34:1)	585517	491418	761675	689966	725007	694328	649172	763652	753313	643762	571601	562059	802523	701663	1.0351e+06	626628	835406	796432	824301	672968	585077	698324	731946	763403	535614	625737	569982	707505	679248	903516
PC(34:2)	2.0194e+06	1.93138e+06	1.86608e+06	2.26517e+06	1.71028e+06	1.95467e+06	2.0188e+06	1.89458e+06	2.05334e+06	2.09291e+06	2.27121e+06	2.06239e+06	2.1372e+06	2.08468e+06	2.17439e+06	2.22926e+06	2.46205e+06	2.37011e+06	2.27635e+06	2.28164e+06	2.23786e+06	2.13546e+06	2.33271e+06	2.27315e+06	2.22152e+06	2.35214e+06	2.37325e+06	2.19468e+06	2.19687e+06	2.30171e+06
PC(34:3)	1.314e+06	1.23614e+06	1.27471e+06	1.36578e+06	1.18578e+06	1.25666e+06	1.3024e+06	1.23648e+06	1.34681e+06	1.25621e+06	1.3705e+06	1.31628e+06	1.39631e+06	1.34457e+06	1.40735e+06	1.35156e+06	1.52977e+06	1.46148e+06	1.3811e+06	1.37832e+06	1.35908e+06	1.28849e+06	1.4103e+06	1.38248e+06	1.2501e+06	1.40711e+06	1.47735e+06	1.40706e+06	1.32034e+06	1.40375e+06
PC(34:4)	105836	91351.2	116888	122853	131190	132558	110469	132954	127116	122006	113854	108562	149251	132215	161918	92748.2	120654	93268.7	135209	101783	82077.2	93918.4	87813.2	102410	84054	118879	120100	149954	129774	155287
PC(35:1)	12381.7	9037.35	16032.4	16414.4	14052.4	14444.5	14260.2	14680.6	14084.9	13982.3	11930.7	12081.3	14943.9	14024	18128	12308.6	11242.2	11686	12713.4	11919.6	8410.66	12099.4	16430.4	13774.6	12587.1	10637.1	10734	13765.8	14451	17604.5
PC(35:2)	71917.3	60673.5	68159	91751.1	58673.1	76781.5	80164.3	73901.1	71207.3	88131.3	86061.1	79202	80090.2	77535.9	90005.6	87894.8	74974.5	75952.5	75198.3	80781.4	67244	77018	99508	84648.2	97330	80903.6	84464.9	88331	95623.7	93176.4
PC(35:3)	60002.2	52765.3	58935.9	68259.8	51216.8	59851.5	64227.8	55644.8	59644.4	63688.4	66743.2	63097.7	64720.6	63206.6	68533.7	57435.6	52408	52345	51436	55289.2	49334.4	50905.9	65221.4	55084.9	63406.7	56729.4	60215.1	62224.8	60680.7	63551.3
PC(35:4)	11509.7	11114.4	11945.5	12652.3	9728.03	12293.9	13887.8	12239.8	12373.6	13825.1	14484.2	13940	14108.8	12586.3	15596.6	10473.8	10878.8	11205.4	10609.8	10697.4	11214.9	10347.8	12394.4	10995.2	11975	11734.9	12280.5	11852.7	11650.7	12321.7
PC(35:5)	6835.22	6593.4	6721.37	9359.04	5027.34	8121.23	9650.24	6992.37	7189.7	9590.42	10108.6	9346.38	8334.63	8149.71	8544.7	6362.97	5471.58	5841.46	5917.36	6359.25	5156.11	6092.9	8257.06	6582.26	9410.81	7338.75	6991.11	7086.31	7529.95	6788.34
PC(36:0)	2692.15	2004.98	3380.41	4133.55	3470.39	3397.5	3089.47	3552.28	3139.19	2819.72	2432.16	2509.33	3297.04	3022.87	3880.54	2049.37	2262.3	2434.47	3319.34	2727	1913.33	2739.86	3054.06	2966.88	2126.89	1787.25	1857.04	2545	2800.89	4054.17
PC(36:1)	89053.9	70152	140078	138026	131129	127253	112056	142366	131006	113785	99038.8	100462	137316	123655	185357	100737	130523	130692	173827	136072	96403.1	143669	165585	157549	108663	109862	96786.9	139548	144828	185429
PC(36:2)	332760	259846	508606	502355	484415	461655	404006	527996	475875	412742	366078	364788	511502	467124	667192	372895	472781	472708	645063	506902	348785	525116	601029	583926	393918	397762	357630	509430	544656	672668
PC(36:3)	988946	862616	1.20841e+06	1.26175e+06	1.11042e+06	1.16507e+06	1.17866e+06	1.23918e+06	1.2848e+06	1.14173e+06	1.14685e+06	1.11712e+06	1.3128e+06	1.23212e+06	1.49553e+06	1.11542e+06	1.2829e+06	1.24447e+06	1.38915e+06	1.32155e+06	1.11665e+06	1.29801e+06	1.48951e+06	1.40939e+06	1.22066e+06	1.21232e+06	1.19694e+06	1.29352e+06	1.33821e+06	1.51474e+06
PC(36:4)	1.30608e+06	1.21583e+06	1.35792e+06	1.53318e+06	1.23467e+06	1.38629e+06	1.40765e+06	1.42529e+06	1.51542e+06	1.42603e+06	1587860	1.40106e+06	1.54537e+06	1.45383e+06	1.60242e+06	1.37545e+06	1.60346e+06	1.54822e+06	1.65478e+06	1.60624e+06	1.51935e+06	1.52962e+06	1.64563e+06	1.63216e+06	1.5436e+06	1.57361e+06	1.57479e+06	1.50984e+06	1.54435e+06	1.65476e+06
PC(36:5)	1.03613e+06	1.04543e+06	1.01406e+06	1.20135e+06	978199	1.10796e+06	1.11025e+06	1.13711e+06	1.20821e+06	1.16732e+06	1.3069e+06	1.17214e+06	1.28148e+06	1.19198e+06	1.294e+06	1.16549e+06	1.3874e+06	1.22619e+06	1.33024e+06	1.28776e+06	1.21608e+06	1.16359e+06	1.32237e+06	1.26362e+06	1.23965e+06	1.33621e+06	1.3502e+06	1.28634e+06	1.27367e+06	1.40129e+06
PC(36:6)	605041	633771	611799	714406	613196	690660	659957	727013	771445	731522	830088	763317	810583	761512	809201	988350	1.07286e+06	851767	921735	985913	790420	835512	1.18493e+06	1.00217e+06	1.04157e+06	978068	1.07111e+06	1.02955e+06	1.00597e+06	1.01811e+06
PC(37:4)	10755.7	9647.63	11020.6	10608	8035.9	9578.55	10635	10357.9	12075.3	11361.5	10288.8	9246.71	15070.5	10961	13411.6	12206.5	7765.71	12286.4	9667.92	13608.6	11160.8	11386.6	12503.5	9556.18	8107.94	9110.45	10573.9	9347.24	11413.9	13914.4
PC(37:5)	606.986	496.186	631.553	601.726	554.978	693.409	554.638	486.404	523.131	622.85	555.258	466.476	665.074	658.804	773.168	10194.6	6032.09	8925.58	441.827	573.4	507.614	449.724	518.173	453.317	491.005	555.9	524.322	524.019	498.832	544.472
PC(38:2)	1823.54	252.279	1863.47	1853.3	1861.7	1743.86	1914.06	1784.96	2089.6	1688.5	1964.07	1744.52	1970	1846.03	2003.76	1479.28	1743.98	1874.62	1820.25	1720.6	1761.62	1546.87	1578.27	1655.63	1387.99	1741.2	1706.68	1667.2	1477.99	1697.54
PC(38:3)	31556.5	24669.4	38444.8	42791.9	37221.5	43941.1	32369.1	42353.9	42807.7	45833	41551.3	37195.3	45152.1	45119.7	61226.9	48383	60305.8	49456.7	62388.8	60441.4	39434.3	53639	63098.9	56137.4	53066.4	55737.4	55187	61673.1	67817.6	74743.9
PC(38:4)	92602.2	81919.9	92957.1	104789	96832.6	104829	96789.7	109421	107873	115349	118167	104125	119883	113271	140348	122501	143155	123171	153741	144369	117351	133166	142067	141242	131926	147072	150495	157601	158175	169469
PC(38:5)	71423.9	64628	69385.4	84829	68912.1	78757.6	74182.3	75954.3	78559.8	82367.1	88590.6	80818.3	87277.5	81462.4	89944.1	86221.1	87243.2	80460.5	91380.4	90524.7	75501.3	84676.7	96221.8	92033.2	87821.8	97801.1	100083	107673	101554	104222
PC(38:6)	24666.8	23292.5	26473	26339.5	25376.2	27054	26240.9	26641.5	28961.7	27456.4	29647.7	29221	32095.1	28252.7	33829.7	31252.3	31239.2	28980.2	28177	31523.8	29489.4	29041.6	36074.3	31553.2	27716	33028.2	34211.7	35846.9	32936.6	34693.3
PC(39:3)	2605.02	2946.7	1921.83	3494.16	2294.8	2276.77	3005.02	1836.05	2068.38	2222.1	3136.65	2642.1	2421.08	2854.4	1817.97	4193.78	3871.58	3311.86	3630.66	3407.65	2825.15	3134.47	3742.08	3872.41	3344.21	3121.65	2643.77	3019.07	3426.45	2599.25
PC(39:4)	113.971	135.349	164.932	239.848	183.755	281.864	182.319	270.482	287.273	220.561	305.67	264.571	237.488	226.411	262.624	339.55	346.429	318.141	400.406	252.45	278.939	208.664	397.462	311.709	333.301	317	277.538	350.14	282.523	327.688
PC(39:6)	1077.08	1283.26	925.799	1702.44	1307.25	1585.73	1188.89	1344.12	1401.36	1444.58	1821.96	1567.1	1741.67	1644.16	1459.41	2044.95	2355.56	1545.73	2421.83	2155.6	1647.78	1571.94	2394.26	2222.81	2164.31	2005.5	1645.28	2274.72	1919.95	2314.27
PE(32:1)	977.895	689.209	1058.9	924.365	1043.8	956	806.908	922.544	950.303	1108.69	844.433	846.19	1030.59	896.172	1121.78	550.495	749.388	643.015	895.736	711.25	556.162	558.894	544.721	624.975	476.029	697.85	671.307	784.065	788.738	886.382
PE(32:2)	1474.59	1355.67	1723.33	1526.7	1671.48	1776.18	1311.93	1595.75	1807.78	1755.65	1461.19	1359.86	2033.84	1757.13	2416.88	1124.82	1703.47	1452.56	1616.4	1623.8	1468.54	1430.28	1371.88	1482.61	1072.11	1411.95	1426.58	1418.93	1792.15	1853.82
PE(32:3)	2793.3	2013.86	3462.92	2603.91	2752.01	3325.77	2682.71	2333.6	3016.06	3230.23	2789.9	3063.29	3163.69	3167.66	3522.23	3834.14	4033.16	3219.75	3684.57	5473.75	3481.67	3514.79	5008.43	4465.23	3663.78	4329.5	5163.52	4263.32	6133.69	5475.08
PE(33:1)	177.081	155.488	169.041	143.401	133.799	133.727	170.821	113.421	126.566	185	151.392	156.333	133.645	128.517	156.634	116.667	98.5714	111.759	108.883	113.1	118.535	93.8249	119.949	103.317	121.962	120.95	133.518	103.692	112.523	116.08
PE(33:2)	732.632	745.209	719.909	970.406	522.969	734.591	851.691	638.991	696.111	843.084	839.381	853.905	728.374	696.22	711.931	745.901	625.714	671.759	613.249	665	659.293	602.857	864.518	665.377	787.751	663.25	746.181	671.449	717.617	594.523
PE(33:3)	536.268	585.116	610	637.766	474.236	610.091	695.266	594.868	634.697	701.075	713.66	675.762	682.759	582.44	799.208	497.477	493.316	536.181	508.731	517.45	605.404	525.069	582.183	513.266	587.464	633.7	599.698	536.495	546.355	552.513
PE(34:0)	1173.97	934.558	1312.33	1380.41	1207.73	1326.86	1163.57	1246.14	1248.03	1150.7	1119.23	986.286	1444.38	1222.25	1554.01	1165	1423.47	1232.76	1452.89	1271.7	997.727	1092.9	1115.69	1239.45	913.158	1165.35	1081.86	1271.96	1202.48	1564.92
PE(34:1)	10554.9	8357.16	11833.3	12474.6	11741.1	11917.8	9970.77	11245.5	11473.7	10727.4	9747.73	9067.67	12589.1	11438.9	14387.9	10468.4	12449.3	10756.6	13400.2	11469.5	9243.89	10273.4	10700.7	10754.9	8557.51	10414.6	10338.3	11464.5	11038.9	14533.2
PE(34:2)	79140.1	74621.4	71812.3	84996.2	63954.6	73648.8	74516.4	67747.4	73104.5	81886.6	89446.2	79174.7	80226.6	76983.1	81631.2	80581.2	85228.4	82809.9	85529.2	87133.5	87658.3	77115.2	79879.9	81672.8	81082.6	88759.4	94933.8	80643	83542.4	80322.1
PE(34:3)	38814.7	38816.9	41451	41015.7	37394.1	38678.3	37694.9	36696.8	38488.8	38434.7	40551.7	39287.8	41889.4	39822.2	41268.7	39511.1	39563.4	38320.5	41594.2	42688.5	41271.9	35619.3	41929.2	37583.3	38203.3	40328.4	47592.4	43974.2	42177.2	40619.4
PE(35:3)	291.531	301.86	302.192	968.122	273.493	374.864	319.855	241.491	52.0707	271.869	318.351	285.19	383.251	29.5215	322.228	204.369	194.949	173.216	235.787	29.35	245.707	179.217	221.421	202.764	236.077	820.6	250.754	257.71	219.065	306.784
PE(35:4)	378.804	376.698	427.489	489.594	397.205	467.409	498.986	385.526	381.515	579.112	585.722	590.762	467.438	399.569	518.465	285.721	272.806	333.769	398.02	428.35	425.707	306.452	392.284	340.452	446.555	448.95	458.693	397.196	400.654	389.045
PE(35:6)	86.4115	78.9302	109.224	109.137	106.332	114.409	123.043	113.421	134.747	127.009	125.412	105.857	141.084	118.373	141.832	89.8198	63.1122	92.1106	85.2284	99.65	80.303	77.9724	113.249	85.9296	129.043	104.9	121.859	107.009	96.7757	119.548
PE(36:3)	18796.6	16724.3	20168.5	20613.5	20334	21589.9	17870.3	19096.6	20052.3	20267.7	21013.7	18610.2	21878.2	20241	23954	15705.6	18441.4	17471.5	24284.1	18858.7	18902.4	17460.8	17863.5	18982.9	17897.3	20187	19830.8	18378.8	18963.4	21223.4
PE(36:4)	57714.7	54270.6	59645.4	70781.6	55696.2	63878	59200.4	56507.5	62171	64916.3	71056.1	61169.1	66197.7	61548.3	68170.5	59250	65061.7	61216.4	72705.7	71923.9	66622.4	60866.1	65559.9	65965.9	65092.5	70579.8	75702.3	65258.9	67117.7	66249.4
PE(36:5)	8491.39	9411.53	10065.3	10110.7	9820.44	10820.6	9802.85	10213.1	10561.4	11787.4	12176.5	11324.2	12443.9	10934.8	14164.2	8959.46	10301.5	10495.4	12726.2	11616	13260.4	9911.61	10157.4	10217.1	8633.54	12195.4	12478.7	10048.1	10568.4	11759.6
PE(36:6)	24494.5	24355.3	26466.1	29903.1	27459.7	31341.9	28178.1	24858.8	27591.3	32126.6	33092.3	34232.8	30626	29078.5	31037.3	37244.7	31636.5	29570.8	39512.8	43625.4	35229.7	33774.7	48056.3	40481.5	41535.2	43220.3	47460.9	40275.1	44522.8	40501.1
PE(38:1)	433.589	329.07	495.845	465.025	513.057	561.409	338.357	426.93	454.949	439.579	352.268	267.905	520.049	502.632	639.752	437.297	608.571	433.015	569.086	546.3	323.434	393.502	450.711	433.266	374.737	473.1	502.412	533.925	566.355	672.814
PE(38:2)	4234.69	3056.19	4836.44	4449.04	5190.57	5323.59	3184.01	4295.66	4350.96	4337.71	3399.28	2832.48	4873.45	4563.21	5925.59	4116.22	5255.56	4168.74	5542.08	5360.65	3383.84	3976.82	4320.15	4300.3	3615.74	4768.75	4606.63	5277.99	5429.02	6683.52
PE(38:3)	6989.9	6043.67	7246.12	7742.34	7118.73	7876.23	6530.97	6967.68	7006.41	7581.87	7054.64	6329.9	8842.32	7579.9	9123.32	8127.79	8896.17	7866.48	8934.72	9577.8	7140.3	7760.55	9175.63	8652.91	7663.83	8987.1	9211.41	8739.58	9360.42	9912.51
PE(38:4)	1712.49	1561.77	1840.18	1871.83	1762.93	1910.91	1631.93	1702.46	1985.81	1839.67	1907.99	1752.05	2059.95	1943.54	2026.44	1375.14	1581.22	1443.77	1979.04	1913.7	1718.48	1495.21	1756.19	1832.96	1420.24	1737.9	1873.17	1936.17	1731.73	1940.5
PE(38:6)	2515.41	2202.09	2844.38	2508.83	2887.9	2872.68	2308.79	2461.45	2695.45	2724.86	2620.52	2525.48	2922.17	2570.48	3044.8	2186.67	2622.86	2327.79	2811.52	3177.75	2800.2	2367.42	2863.25	2696.03	2309.09	2835	2935.63	2801.5	2611.4	2858.04
PE(40:4)	627.177	404.884	612.374	579.391	657.118	635.545	389.179	514.167	517.121	554.439	472.68	421.381	546.404	620.239	670.297	546.622	479.592	486.281	567.716	564.3	369.646	474.147	623.147	441.256	504.354	532.8	592.513	645.14	768.084	760.201
PE(40:5)	409.139	322.465	438.95	395.431	450.917	396.955	324.976	400.614	403.687	434.86	393.454	374	456.355	460.67	470.743	292.162	331.786	331.96	333.655	337.15	249.646	303.687	314.924	317.186	296.603	358.75	393.92	446.542	413.178	485.377
PE(40:9)	3963.11	3441.12	3899.73	5699.59	3780.83	4295.18	4699.18	3831.01	3978.99	4575.56	5644.18	5135.81	4501.13	4570.53	4411.44	4549.86	4255.87	4309.85	5013.55	4934.65	4434.29	4721.61	5970	5338.79	6032.01	5515.05	5371.91	4778.6	5299.25	5052.46
PE(41:4)	432.105	348.977	433.881	457.31	403.231	428.773	384.348	405.833	472.323	374.019	361.443	315.238	492.167	424.641	508.02	333.243	267.755	239.899	320.254	340.45	230.657	280.184	353.503	254.322	296.316	343.05	350.503	360.561	349.206	475.98
PG(32:0)	5702.97	4854.56	5344.89	7308.27	5161	5357.36	5166.09	4926.45	5378.48	5272.1	5824.85	5244.1	6114.78	6248.95	5757.48	5924.32	6595.15	6734.72	6016.5	6587.1	5516.01	5943.78	7240.46	6607.69	6001.1	6005.2	5673.17	5168.74	5871.78	6341.41
PG(32:1)	2045.89	1476.98	1574.43	3031.02	885.939	1707.59	2015.22	1093.86	1473.79	1054.91	1471.7	1346.52	1317.88	1537.99	704.703	5159.37	3937.65	4085.03	3182.69	3743.75	2458.89	3601.89	4553.91	4099.8	4064.69	3006.25	3103.57	3131.54	3417.9	2548.44
PG(34:0)	69893.1	64885.2	68112.1	89046.1	63712.5	70742.9	74687.7	73615	78257.9	79949.6	89753.5	74022	84374.7	81901.5	81473.6	73745.2	83938.3	76861.8	91917.5	87421.2	74550.7	75216.2	85850.9	86016.5	83393.9	82327.9	82657.4	80453.3	85282.9	85860.5
PG(34:2)	48367	44558.9	45672.1	59797.6	43204.8	48611.1	50386.3	49202.9	52006.4	53302.4	59264.6	50553.8	57138.4	56025.4	54713.8	49974.9	57749	52598.3	60842.6	58437.4	51979.9	53241.1	57307.3	57948.4	56383.7	55808.4	55635.8	53909.3	56255.7	59460.8
PG(34:3)	112841	103941	106816	136028	105677	119377	111219	112858	125959	121798	140862	120473	134819	127824	124058	109138	123381	105134	143780	135961	105382	118885	146513	137925	137865	132086	135609	142447	140302	146408
PG(34:4)	89758.9	72974.6	73342	110457	51442.3	79433.5	91938.3	62690.5	80015.8	64544.6	81333.2	77459.3	67158.2	71360.2	44099.2	117004	107390	107830	121936	116295	88522.4	110601	127169	130498	123925	116367	124072	125850	119625	97691.5
PG(36:3)	382.727	285.256	520.639	531.523	488.734	516.318	399.082	449.912	490.758	486.822	491.134	403.19	563.251	548.038	618.02	341.486	335.306	321.256	609.949	521.5	358.434	402.35	529.848	487.236	421.914	476.6	482.915	492.15	522.617	535.729
PG(36:4)	2884.93	2515.02	3535.02	4309.39	4104.76	4488.86	3185.7	3671.05	3741.62	4547.38	4400	3657	4625.96	3938.9	5105.74	3087.34	3445.15	3030.2	5380.46	5229.55	4045.1	3828.34	4270.51	4068.44	4680.19	4871.95	5296.08	4366.96	4725	4915.58
PG(36:5)	9145.36	8708.47	9384.2	12299.9	11105.6	12776.8	9739.57	10965.8	10892.6	13589	14967.2	12624.5	12925.9	11688.1	13675.8	8290.05	9860.36	9125.68	13729.4	12996.4	12393.7	10018	10234.8	10156.3	11571.9	13836.1	13532.4	11234.3	11602.4	13067.6
PG(36:6)	15900	13470.4	13644.1	19435	15049.8	17819	15406.4	15974.3	16282.5	19663.7	20593.3	19133.9	18663.2	19659.5	18386.5	13854.8	12893.8	12934.1	16795.4	19088.1	14936.8	15738.2	17775.7	16719.7	17159.5	18446.1	20025.5	16784.7	18911.8	19662.7
PG(36:7)	275.263	186.884	219.726	384.264	109.913	263.727	246.86	181.842	221.061	141.589	229.33	190.19	165.862	246.842	100.347	364.279	315.816	351.859	326.345	348.55	241.263	353.963	406.447	474.322	395.455	319.25	397.588	313.598	378.411	268.191
PI(34:2)	5724.64	4975.07	5999.18	6305.69	5282.84	5893.32	5472.85	4955.44	5771.06	6424.3	6139.85	5696.05	6602.56	6214.98	7295.79	5932.39	6840.66	7370.7	6639.04	7111.5	6670.76	5419.59	5924.77	5945.23	5266.6	6901.2	6851.71	5989.81	6551.82	6536.13
PI(34:3)	8010.53	8139.63	9564.7	8075.84	8698.34	8273.82	8402.66	7766.32	8859.75	9073.32	9136.44	8890.14	10187.9	9278.04	12079.7	7802.21	9712.24	9370	8196.95	9508.15	9644.8	8073.09	8146.5	8500.15	6405.5	8517.65	9461.01	7983.55	8619.72	9708.34
PI(36:2)	355.407	309.395	495.068	425.33	616.026	493.5	334.879	430.088	464.798	378.972	336.701	320	458.276	427.703	558.861	238.423	322.653	315.578	478.223	386.65	331.97	308.479	331.878	370.754	258.134	327.85	270.402	344.953	315.374	388.141
PI(36:3)	408.278	352.372	458.265	490.457	507.031	549.045	408.792	509.693	545.96	538.318	506.649	435.095	549.212	532.679	735.594	378.153	524.796	432.261	615.736	561.05	475.303	421.797	450.66	475.628	461.914	450.1	477.236	472.523	499.72	578.04
PI(36:4)	2122.15	1804.98	2313.29	2561.83	2695.15	2699.27	2076.76	2198.03	2301.21	3053.27	2893.56	2584.43	2596.06	2352.54	3278.42	1873.42	2048.32	2015.98	2641.83	2844.85	2473.99	2177.51	2264.06	2231.21	2319.38	2639.05	2754.12	2047.06	2469.86	2666.63
PI(36:5)	2729.9	2337.95	2850.18	3310.91	2836.77	3069.95	2751.98	2403.51	2530.96	3456.45	3377.06	3324.52	2837.98	2561.2	3294.31	2393.15	2374.34	2362.81	2911.93	3153.45	3188.28	2570.41	2426.19	2577.44	2612.06	3431.6	3678.14	2636.64	2837.52	2859.8
PI(36:6)	745.263	725.023	832.648	725.076	705.939	881.864	761.159	559.211	691.566	925.981	839.794	1124.67	791.182	684.593	855.347	1540.09	818.418	941.357	709.188	1379.25	1128.94	1045.71	2002.44	1205.48	1575.79	1226.75	1707.94	1302.94	1597.57	907.94
DGDG(34:3)	14102.3	12939	13800.4	15972	11703.4	12781.2	13457.8	12651.4	14068.2	13422.6	15144.2	14273.1	14974.1	15441.4	12542.2	14683.9	15664.8	15670.6	15642.9	15827.4	13437.6	13784.3	16015.8	15508.4	13724.9	14518.1	15351	14643	15084.1	14194.3
DGDG(36:3)	3297.42	2974.19	2479.91	4133.15	2346.72	2908.73	2784.4	2374.21	2947.22	2682.15	3064.33	2751.43	2691.82	3174.98	1767.92	2716.98	2182.76	2125.03	2313.1	2645.85	1873.59	2251.15	2764.21	2645.08	2917.42	2530.55	2762.66	2402.85	2516.54	2210.35
DGDG(36:6)	69254.7	64304.6	64019.6	76654.5	58542.4	65793.3	65917.2	62025.2	72111	66719.5	74571.1	68382.6	72491.6	71863.3	67413.6	63612.1	71695.5	68893.9	75453.2	73976.6	67004.7	66614.3	72934.3	74812	68916.7	72038.1	74384.2	68595.2	68763.9	68801.3
DGDG(38:6)	757.847	688.465	666.347	807.665	598.908	628.818	689.42	598.421	719.747	667.056	788.454	680.524	694.236	680.622	586.584	643.964	700.255	657.136	691.066	713.4	652.374	621.152	775.127	684.724	696.938	648.5	705.377	681.028	678.505	654.271
MGDG(36:4)	7119.52	6630.84	6048.49	7459.7	6015.33	6145	7694.11	6549.74	7918.13	7137.71	9646.44	7953.19	8371.48	8157.08	7864.9	8462.16	7963.78	8360.85	9230.25	8893.65	7431.62	8483.96	10195.4	10128.8	9790.86	8661.55	8298.69	7300.37	9774.81	8478.69
MGDG(36:5)	15349.5	14904.7	13366.8	15839.7	11622.8	12407.3	15873.5	13639.5	16707.7	14547.8	18819.5	16793.2	17816	17306.3	14642.3	17874.7	17412.1	18133.7	16645.9	18505.9	15353.2	16512.1	20234.5	19340.7	18324.8	17262	16408.8	14863.3	18397.8	16801.9
MGDG(36:6)	50036.8	47603.3	47263.3	54180.4	40180.3	45315.2	49101.8	43851.6	50839.7	45917.7	53823.3	48892.2	50469.7	52256.6	44082.7	46699.1	51044.5	50270.5	54131.9	52346.2	48052.8	46583.2	55801	54126.8	49262.6	51587.8	53813.9	50059.6	51178.3	47486.1
SQDG(36:1)	809.856	743.535	761.05	974.061	636.638	761.727	783.478	702.105	803.283	792.991	938.866	833.333	835.813	927.847	677.772	809.054	865.969	792.462	890.305	884.1	714.192	801.014	944.467	924.774	788.756	850.75	870.503	907.15	880.888	797.638
SQDG(38:4)	4143.11	3575.91	3894.98	5311.37	3361.7	4112.36	4445.99	3553.82	4143.48	3892.66	4869.38	4332.71	4050.15	4585.84	3400.05	4214.55	4063.72	3892.41	4910.76	5106.7	3956.67	4580.97	5348.17	5504.57	4943.25	5091.55	5184.87	5036.12	5102.9	4615.13

## Sheet: Table S5
	Table. Fold changes ± sem for the pair-wise comparisons of metabolites in Young and Wyalkatchem, determined by using MetaboAnalyst 3.0 and Microsof-Excel
		FDR	p < 0.05
		In the Wyalkatchem variety: After one-night of cold stress (Short cold stress)									In the Young variety: After one-night of cold stress (Short cold stress)									In the Wyalkatchem variety: After four-night of cold stress (Prolonged cold stress)									In the Young variety: After four-night of cold stress (Prolonged cold stress)									In Wyalkatchem: Metabolite recovery after the short cold stress									In Young: Metabolite recovery after the short cold stress
		x-fold		sem	x-fold		sem	FDR-adjusted p values			x-fold		sem	x-fold		sem	FDR-adjusted p values			x-fold		sem	x-fold		sem	FDR-adjusted p values			x-fold		sem	x-fold		sem	FDR-adjusted p values			x-fold		sem	x-fold		sem	FDR-adjusted p values			x-fold		sem
			WST0			WST1						YST0			YST1						WST1			WST3						YST1			YST3						WST1			WST2						YST1
	Arabinose	1	±	0.0596048	1.18176	±	0.0871682	0.622397		Arabinose	1	±	0.0513627	0.913066	±	0.103485	0.574861		Arabinose	1	±	0.0871682	1.13573	±	0.0715844	0.624735		Arabinose	1	±	0.103485	1.11423	±	0.132325	0.734387		Arabinose	1	±	0.0871682	1.03353	±	0.0282285	0.826786		Arabinose	1	±	0.103485
	Arabitol	1	±	0.0742875	1.09083	±	0.0657834	0.755247		Arabitol	1	±	0.0169415	0.887027	±	0.0171122	0.0751462		Arabitol	1	±	0.0657834	1.08426	±	0.0247772	0.624735		Arabitol	1	±	0.0171122	1.05498	±	0.0836663	0.752627		Arabitol	1	±	0.0657834	0.928497	±	0.0471415	0.686511		Arabitol	1	±	0.0171122
	beta-Gentibiose	1	±	0.12043	1.22396	±	0.198297	0.755247		beta-Gentibiose	1	±	0.0758641	0.619901	±	0.187062	0.197399		beta-Gentibiose	1	±	0.198297	1.2616	±	0.0197679	0.611963		beta-Gentibiose	1	±	0.187062	1.385	±	0.282504	0.734387		beta-Gentibiose	1	±	0.198297	1.0392	±	0.0055364	0.826786		beta-Gentibiose	1	±	0.187062
	Fructose	1	±	0.118139	1.56304	±	0.0170232	0.190641		Fructose	1	±	0.041289	0.543439	±	0.182541	0.131895		Fructose	1	±	0.0170232	0.693199	±	0.0665901	0.0892466		Fructose	1	±	0.182541	1.0806	±	0.154348	0.840433		Fructose	1	±	0.0170232	0.822071	±	0.0850937	0.56288		Fructose	1	±	0.182541
	Fructose-6-P	1	±	0.0478365	4.2207	±	0.113883	0.0159802		Fructose-6-P	1	±	0.0782934	1.46802	±	0.172661	0.312426		Fructose-6-P	1	±	0.113883	0.693907	±	0.0283255	0.243349		Fructose-6-P	1	±	0.172661	1.11709	±	0.183464	0.826498		Fructose-6-P	1	±	0.113883	0.426012	±	0.203143	0.159253		Fructose-6-P	1	±	0.172661
	Fucose	1	±	0.127812	1.03235	±	0.0581642	0.879307		Fucose	1	±	0.0698728	1.07522	±	0.0777184	0.680438		Fucose	1	±	0.0581642	1.07038	±	0.0266929	0.638486		Fucose	1	±	0.0777184	1.08402	±	0.133014	0.788486		Fucose	1	±	0.0581642	1.13568	±	0.0223974	0.56288		Fucose	1	±	0.0777184
	Galactitol	1	±	0.0911897	1.02785	±	0.0638335	0.88104		Galactitol	1	±	0.111522	0.839584	±	0.109729	0.48245		Galactitol	1	±	0.0638335	1.02918	±	0.0339012	0.865457		Galactitol	1	±	0.109729	1.18394	±	0.0279361	0.568778		Galactitol	1	±	0.0638335	1.14236	±	0.0290073	0.56288		Galactitol	1	±	0.109729
	Galactose	1	±	0.316632	0.547369	±	0.248327	0.755247		Galactose	1	±	0.107924	2.12413	±	0.0991958	0.0694983		Galactose	1	±	0.248327	0.720738	±	0.170072	0.700471		Galactose	1	±	0.0991958	1.02817	±	0.130274	0.940992		Galactose	1	±	0.248327	1.46559	±	0.299372	0.686227		Galactose	1	±	0.0991958
	Glucose	1	±	0.0557613	1.35393	±	0.0755362	0.221917		Glucose	1	±	0.0376337	0.569803	±	0.133346	0.109593		Glucose	1	±	0.0755362	0.926352	±	0.0298711	0.68525		Glucose	1	±	0.133346	1.14063	±	0.153329	0.734387		Glucose	1	±	0.0755362	0.880902	±	0.0306931	0.623937		Glucose	1	±	0.133346
	Glucose-6-P	1	±	0.0525633	4.67159	±	0.145961	0.0159802		Glucose-6-P	1	±	0.101031	1.8661	±	0.159103	0.131895		Glucose-6-P	1	±	0.145961	0.632149	±	0.0405866	0.243349		Glucose-6-P	1	±	0.159103	1.18395	±	0.162609	0.734387		Glucose-6-P	1	±	0.145961	0.359007	±	0.209136	0.134849		Glucose-6-P	1	±	0.159103
	Inositol	1	±	0.0736428	1.27342	±	0.0987529	0.518006		Inositol	1	±	0.0645633	0.717497	±	0.134714	0.202568		Inositol	1	±	0.0987529	0.860321	±	0.109375	0.663653		Inositol	1	±	0.134714	1.44027	±	0.139635	0.568778		Inositol	1	±	0.0987529	0.865396	±	0.136465	0.686227		Inositol	1	±	0.134714
	Maltose	1	±	0.240256	17.7687	±	0.224511	0.0159802		Maltose	1	±	0.286065	4.04582	±	0.236721	0.131895		Maltose	1	±	0.224511	0.429714	±	0.0519183	0.177994		Maltose	1	±	0.236721	1.19271	±	0.347723	0.884018		Maltose	1	±	0.224511	0.0501702	±	0.0898581	0.0123719		Maltose	1	±	0.236721
Sugars	Mannitol	1	±	0.101347	1.03723	±	0.0155231	0.788199		Mannitol	1	±	0.0650297	1.39832	±	0.0547199	0.109593		Mannitol	1	±	0.0155231	1.0416	±	0.00641812	0.349891		Mannitol	1	±	0.0547199	1.06237	±	0.0715695	0.734387		Mannitol	1	±	0.0155231	1.09337	±	0.0396967	0.56288		Mannitol	1	±	0.0547199
and	Mannose	1	±	0.242548	0.777465	±	0.125752	0.755247		Mannose	1	±	0.163956	2.71872	±	0.0752055	0.0694983		Mannose	1	±	0.125752	0.996948	±	0.202592	0.95733		Mannose	1	±	0.0752055	1.05364	±	0.04145	0.734387		Mannose	1	±	0.125752	1.07122	±	0.240269	0.949027		Mannose	1	±	0.0752055
Organic acids	Melibiose	1	±	0.0962956	1.20515	±	0.141718	0.755247		Melibiose	1	±	0.0186086	1.27371	±	0.16791	0.388949		Melibiose	1	±	0.141718	1.22019	±	0.113084	0.632707		Melibiose	1	±	0.16791	1.17609	±	0.160423	0.734387		Melibiose	1	±	0.141718	1.09889	±	0.0760519	0.826786		Melibiose	1	±	0.16791
	Raffinose	1	±	0.101157	1.14778	±	0.0600704	0.755247		Raffinose	1	±	0.104041	0.924375	±	0.093658	0.775778		Raffinose	1	±	0.0600704	1.89382	±	0.0588915	0.0373643		Raffinose	1	±	0.093658	2.50745	±	0.233778	0.568778		Raffinose	1	±	0.0600704	1.59367	±	0.0907964	0.134849		Raffinose	1	±	0.093658
	Rhamnose	1	±	0.0851166	1.11435	±	0.0635755	0.755247		Rhamnose	1	±	0.0129494	0.843257	±	0.0223606	0.0694983		Rhamnose	1	±	0.0635755	1.08605	±	0.0360827	0.624735		Rhamnose	1	±	0.0223606	1.09032	±	0.111272	0.734387		Rhamnose	1	±	0.0635755	0.937365	±	0.060229	0.786962		Rhamnose	1	±	0.0223606
	Ribose	1	±	0.0726569	1.12669	±	0.0348117	0.642605		Ribose	1	±	0.106764	0.844881	±	0.0490119	0.388949		Ribose	1	±	0.0348117	0.912563	±	0.0937039	0.663653		Ribose	1	±	0.0490119	1.07921	±	0.0945232	0.734387		Ribose	1	±	0.0348117	1.04913	±	0.0288166	0.643836		Ribose	1	±	0.0490119
	Sucrose	1	±	0.213505	2.74145	±	0.187759	0.190641		Sucrose	1	±	0.0745474	0.790493	±	0.138326	0.375413		Sucrose	1	±	0.187759	0.849733	±	0.13551	0.775387		Sucrose	1	±	0.138326	1.23951	±	0.119172	0.734387		Sucrose	1	±	0.187759	0.732768	±	0.250368	0.643836		Sucrose	1	±	0.138326
	Trehalose	1	±	0.0902206	0.884775	±	0.219305	0.755247		Trehalose	1	±	0.14151	0.47487	±	0.178544	0.131895		Trehalose	1	±	0.219305	1.0075	±	0.135899	0.95733		Trehalose	1	±	0.178544	1.17879	±	0.162609	0.734387		Trehalose	1	±	0.219305	1.25949	±	0.0459601	0.643836		Trehalose	1	±	0.178544
	Xylose	1	±	0.0331599	1.13706	±	0.0642867	0.554594		Xylose	1	±	0.0817646	0.713641	±	0.0643781	0.131895		Xylose	1	±	0.0642867	0.996054	±	0.0939429	0.95733		Xylose	1	±	0.0643781	1.05413	±	0.144488	0.884018		Xylose	1	±	0.0642867	1.04038	±	0.0322936	0.826786		Xylose	1	±	0.0643781
	2-Oxoglutarate	1	±	0.174288	0.598875	±	0.0440651	0.263875		2-Oxoglutarate	1	±	0.209274	0.45707	±	0.206099	0.197399		2-Oxoglutarate	1	±	0.0440651	1.07881	±	0.0348153	0.611963		2-Oxoglutarate	1	±	0.206099	0.738963	±	0.0628422	0.734387		2-Oxoglutarate	1	±	0.0440651	3.06174	±	0.14668	0.0491066		2-Oxoglutarate	1	±	0.206099
	Aconitate	1	±	0.161198	1.29852	±	0.105093	0.704195		Aconitate	1	±	0.0168088	0.986065	±	0.021365	0.775778		Aconitate	1	±	0.105093	0.807665	±	0.109926	0.611963		Aconitate	1	±	0.021365	0.758124	±	0.0992804	0.568778		Aconitate	1	±	0.105093	0.927201	±	0.0705716	0.826786		Aconitate	1	±	0.021365
	Citrate	1	±	0.191172	1.0156	±	0.100328	0.909901		Citrate	1	±	0.0498548	1.17461	±	0.00771408	0.131895		Citrate	1	±	0.100328	0.977098	±	0.0205539	0.95733		Citrate	1	±	0.00771408	0.944724	±	0.0272513	0.568778		Citrate	1	±	0.100328	1.04112	±	0.0486799	0.826786		Citrate	1	±	0.00771408
	Fumarate	1	±	0.148263	1.19661	±	0.116445	0.755247		Fumarate	1	±	0.0650223	0.974816	±	0.0670873	0.861171		Fumarate	1	±	0.116445	1.0973	±	0.0775911	0.721658		Fumarate	1	±	0.0670873	0.827249	±	0.221469	0.734387		Fumarate	1	±	0.116445	1.11941	±	0.22744	0.851782		Fumarate	1	±	0.0670873
	Glucuronate	1	±	0.043321	1.04559	±	0.049823	0.755247		Glucuronate	1	±	0.1291	0.764279	±	0.048853	0.312426		Glucuronate	1	±	0.049823	0.901744	±	0.0179111	0.490388		Glucuronate	1	±	0.048853	1.08999	±	0.0254012	0.568778		Glucuronate	1	±	0.049823	1.00739	±	0.0639986	0.949027		Glucuronate	1	±	0.048853
	Isocitrate	1	±	0.143856	1.13424	±	0.0643531	0.755247		Isocitrate	1	±	0.062031	0.966505	±	0.0287733	0.794799		Isocitrate	1	±	0.0643531	0.991549	±	0.0988657	0.95733		Isocitrate	1	±	0.0287733	1.16688	±	0.0613969	0.568778		Isocitrate	1	±	0.0643531	0.899268	±	0.0374656	0.635112		Isocitrate	1	±	0.0287733
	Malate	1	±	0.135624	1.40104	±	0.0212684	0.284385		Malate	1	±	0.105304	0.948598	±	0.0771401	0.835138		Malate	1	±	0.0212684	0.912744	±	0.121682	0.68525		Malate	1	±	0.0771401	1.04203	±	0.161933	0.940992		Malate	1	±	0.0212684	0.995873	±	0.216749	0.857918		Malate	1	±	0.0771401
	Malonate	1	±	0.227238	1.12987	±	0.124512	0.755247		Malonate	1	±	0.196794	1.00077	±	0.0900739	0.912219		Malonate	1	±	0.124512	0.933888	±	0.0893955	0.894101		Malonate	1	±	0.0900739	1.23382	±	0.1047	0.568778		Malonate	1	±	0.124512	1.24563	±	0.0604493	0.605233		Malonate	1	±	0.0900739
	Nicotinic acid	1	±	0.158121	1.10963	±	0.10461	0.755247		Nicotinic acid	1	±	0.18761	0.958988	±	0.136157	0.952249		Nicotinic acid	1	±	0.10461	0.99558	±	0.0699436	0.986922		Nicotinic acid	1	±	0.136157	1.33393	±	0.215944	0.734387		Nicotinic acid	1	±	0.10461	1.05523	±	0.0988227	0.826786		Nicotinic acid	1	±	0.136157
	Pipecolate	1	±	0.146298	1.11468	±	0.107784	0.755247		Pipecolate	1	±	0.0864454	0.974046	±	0.0880127	0.88466		Pipecolate	1	±	0.107784	1.10825	±	0.0945867	0.721658		Pipecolate	1	±	0.0880127	0.997641	±	0.109074	0.967591		Pipecolate	1	±	0.107784	1.28017	±	0.19937	0.686227		Pipecolate	1	±	0.0880127
	Quinate	1	±	0.0915463	1.39319	±	0.162272	0.554594		Quinate	1	±	0.242743	0.457121	±	0.197347	0.197399		Quinate	1	±	0.162272	0.538377	±	0.0169121	0.177994		Quinate	1	±	0.197347	0.688175	±	0.0695651	0.568778		Quinate	1	±	0.162272	0.895052	±	0.19093	0.826786		Quinate	1	±	0.197347
	Shikimate	1	±	0.114947	1.25429	±	0.0430145	0.518006		Shikimate	1	±	0.225766	0.543712	±	0.0892648	0.202568		Shikimate	1	±	0.0430145	0.707883	±	0.0212952	0.0373643		Shikimate	1	±	0.0892648	0.930208	±	0.113498	0.752627		Shikimate	1	±	0.0430145	1.1446	±	0.0693295	0.605233		Shikimate	1	±	0.0892648
	Succinate	1	±	0.181273	1.2826	±	0.205388	0.755247		Succinate	1	±	0.104182	0.94253	±	0.122768	0.822025		Succinate	1	±	0.205388	0.787678	±	0.123243	0.68525		Succinate	1	±	0.122768	0.875463	±	0.148711	0.734387		Succinate	1	±	0.205388	1.04506	±	0.0773755	0.826786		Succinate	1	±	0.122768
	Alanine	1	±	0.0584497	1.46643	±	0.0870991	0.190641		Alanine	1	±	0.112141	1.1863	±	0.0719955	0.388949		Alanine	1	±	0.0870991	1.28276	±	0.0811071	0.425534		Alanine	1	±	0.0719955	1.16028	±	0.0478727	0.568778		Alanine	1	±	0.0870991	0.583259	±	0.0387914	0.064425		Alanine	1	±	0.0719955
	Arginine	1	±	0.101815	0.896068	±	0.190016	0.755247		Arginine	1	±	0.147092	1.16444	±	0.0526083	0.48245		Arginine	1	±	0.190016	1.3732	±	0.16332	0.624735		Arginine	1	±	0.0526083	1.09191	±	0.104688	0.734387		Arginine	1	±	0.190016	1.03616	±	0.0285047	0.826786		Arginine	1	±	0.0526083
	Asparagine	1	±	0.208846	0.814012	±	0.203939	0.755247		Asparagine	1	±	0.168971	1.92317	±	0.0820513	0.131895		Asparagine	1	±	0.203939	1.81019	±	0.120997	0.356504		Asparagine	1	±	0.0820513	1.29149	±	0.0824511	0.568778		Asparagine	1	±	0.203939	1.0506	±	0.155436	0.857918		Asparagine	1	±	0.0820513
	Aspartate	1	±	0.112952	1.18103	±	0.0796355	0.755247		Aspartate	1	±	0.086754	1.8354	±	0.0352299	0.0694983		Aspartate	1	±	0.0796355	1.42544	±	0.0609803	0.178924		Aspartate	1	±	0.0352299	0.985192	±	0.0763699	0.884018		Aspartate	1	±	0.0796355	0.750429	±	0.0569148	0.344294		Aspartate	1	±	0.0352299
	beta-Alanine	1	±	0.0605485	1.98213	±	0.0551417	0.0164123		beta-Alanine	1	±	0.0500244	1.14448	±	0.0744676	0.37871		beta-Alanine	1	±	0.0551417	0.980764	±	0.0543071	0.955775		beta-Alanine	1	±	0.0744676	1.50844	±	0.148484	0.568778		beta-Alanine	1	±	0.0551417	0.646335	±	0.0437997	0.064425		beta-Alanine	1	±	0.0744676
	Cysteine	1	±	0.127492	0.968062	±	0.0514407	0.942092		Cysteine	1	±	0.0795087	1.30902	±	0.0940971	0.202568		Cysteine	1	±	0.0514407	0.919599	±	0.0692843	0.663653		Cysteine	1	±	0.0940971	1.20391	±	0.0796238	0.568778		Cysteine	1	±	0.0514407	0.906948	±	0.0363592	0.611347		Cysteine	1	±	0.0940971
	GABA	1	±	0.100421	1.00634	±	0.150096	0.979505		GABA	1	±	0.14146	1.3985	±	0.156172	0.379349		GABA	1	±	0.150096	1.33481	±	0.0577779	0.505654		GABA	1	±	0.156172	1.26915	±	0.206859	0.734387		GABA	1	±	0.150096	0.723884	±	0.0762288	0.605233		GABA	1	±	0.156172
	Glutamine	1	±	0.134984	0.782264	±	0.160128	0.755247		Glutamine	1	±	0.048462	1.1245	±	0.0830763	0.476064		Glutamine	1	±	0.160128	1.32673	±	0.131917	0.611963		Glutamine	1	±	0.0830763	1.1813	±	0.170966	0.734387		Glutamine	1	±	0.160128	1.1137	±	0.168385	0.826786		Glutamine	1	±	0.0830763
	Glutamate	1	±	0.0223116	1.01989	±	0.0665489	0.909312		Glutamate	1	±	0.0375287	0.842356	±	0.0633682	0.197399		Glutamate	1	±	0.0665489	1.25973	±	0.0466675	0.243349		Glutamate	1	±	0.0633682	1.22288	±	0.0196633	0.568778		Glutamate	1	±	0.0665489	1.09723	±	0.0348399	0.643836		Glutamate	1	±	0.0633682
	Glycine	1	±	0.0280591	1.13982	±	0.129215	0.755247		Glycine	1	±	0.0481457	0.594571	±	0.115757	0.0986713		Glycine	1	±	0.129215	0.833694	±	0.0487348	0.624735		Glycine	1	±	0.115757	1.33878	±	0.0999821	0.568778		Glycine	1	±	0.129215	0.927792	±	0.0999147	0.826786		Glycine	1	±	0.115757
	Histidine	1	±	0.0889819	1.03012	±	0.163752	0.979505		Histidine	1	±	0.132394	1.25239	±	0.0885686	0.375413		Histidine	1	±	0.163752	0.766374	±	0.125232	0.624735		Histidine	1	±	0.0885686	1.15153	±	0.0835194	0.734387		Histidine	1	±	0.163752	0.78491	±	0.105718	0.643836		Histidine	1	±	0.0885686
	Isoleucine	1	±	0.144903	1.26104	±	0.266305	0.755247		Isoleucine	1	±	0.0861109	0.90361	±	0.0843273	0.574861		Isoleucine	1	±	0.266305	0.879969	±	0.149568	0.955775		Isoleucine	1	±	0.0843273	1.14751	±	0.0131074	0.568778		Isoleucine	1	±	0.266305	0.665791	±	0.0556503	0.643836		Isoleucine	1	±	0.0843273
	Leucine	1	±	0.09524	1.21477	±	0.178618	0.755247		Leucine	1	±	0.0877655	0.94056	±	0.0908917	0.775778		Leucine	1	±	0.178618	0.807433	±	0.0872703	0.68525		Leucine	1	±	0.0908917	1.22482	±	0.0681902	0.568778		Leucine	1	±	0.178618	0.637394	±	0.082076	0.56288		Leucine	1	±	0.0908917
Amino acids	Lysine	1	±	0.0898051	0.915029	±	0.235365	0.755247		Lysine	1	±	0.135464	1.13888	±	0.0660076	0.571538		Lysine	1	±	0.235365	1.17133	±	0.166812	0.775387		Lysine	1	±	0.0660076	1.07478	±	0.0242014	0.734387		Lysine	1	±	0.235365	0.777156	±	0.102426	0.826786		Lysine	1	±	0.0660076
and	Methionine	1	±	0.127437	1.01541	±	0.169787	0.999225		Methionine	1	±	0.0762282	0.572514	±	0.0674032	0.0694983		Methionine	1	±	0.169787	0.95776	±	0.0913122	0.95733		Methionine	1	±	0.0674032	1.39985	±	0.126156	0.568778		Methionine	1	±	0.169787	1.03076	±	0.0478069	0.839353		Methionine	1	±	0.0674032
amines	Phenethylamine	1	±	0.127481	1.16633	±	0.121615	0.755247		Phenethylamine	1	±	0.0336345	1.40446	±	0.100547	0.131895		Phenethylamine	1	±	0.121615	0.96083	±	0.102988	0.955775		Phenethylamine	1	±	0.100547	1.05784	±	0.0346712	0.734387		Phenethylamine	1	±	0.121615	0.930206	±	0.146554	0.826786		Phenethylamine	1	±	0.100547
	Phenylalanine	1	±	0.114053	1.06509	±	0.0703622	0.755247		Phenylalanine	1	±	0.042151	0.771789	±	0.0872012	0.159617		Phenylalanine	1	±	0.0703622	0.624929	±	0.0947583	0.177994		Phenylalanine	1	±	0.0872012	1.03185	±	0.0204467	0.803472		Phenylalanine	1	±	0.0703622	0.958063	±	0.17467	0.826786		Phenylalanine	1	±	0.0872012
	Proline	1	±	0.0729923	1.52117	±	0.370114	0.755247		Proline	1	±	0.0650728	0.978499	±	0.191829	0.861171		Proline	1	±	0.370114	0.690697	±	0.122965	0.721658		Proline	1	±	0.191829	1.16837	±	0.111328	0.734387		Proline	1	±	0.370114	0.56164	±	0.0860959	0.643836		Proline	1	±	0.191829
	Putrescine	1	±	0.111858	1.48901	±	0.113581	0.3233		Putrescine	1	±	0.0804927	1.43678	±	0.252488	0.48245		Putrescine	1	±	0.113581	3.23647	±	0.0749211	0.0373643		Putrescine	1	±	0.252488	1.23618	±	0.0728174	0.734387		Putrescine	1	±	0.113581	0.856676	±	0.0747447	0.643836		Putrescine	1	±	0.252488
	Serine	1	±	0.0286329	1.25245	±	0.0597748	0.196171		Serine	1	±	0.078023	1.21309	±	0.0822037	0.32872		Serine	1	±	0.0597748	1.16315	±	0.0450591	0.425534		Serine	1	±	0.0822037	1.06973	±	0.0215004	0.734387		Serine	1	±	0.0597748	0.838093	±	0.102548	0.605233		Serine	1	±	0.0822037
	Threonine	1	±	0.121255	1.31186	±	0.0983607	0.554594		Threonine	1	±	0.0301068	0.979085	±	0.0620381	0.835138		Threonine	1	±	0.0983607	1.04841	±	0.105443	0.942073		Threonine	1	±	0.0620381	1.2238	±	0.0637982	0.568778		Threonine	1	±	0.0983607	0.873581	±	0.00860921	0.643836		Threonine	1	±	0.0620381
	Tryptophan	1	±	0.0900075	1.27446	±	0.24358	0.755247		Tryptophan	1	±	0.115895	0.675993	±	0.0664423	0.159617		Tryptophan	1	±	0.24358	0.576262	±	0.120059	0.602454		Tryptophan	1	±	0.0664423	1.21409	±	0.046324	0.568778		Tryptophan	1	±	0.24358	0.652485	±	0.116848	0.643836		Tryptophan	1	±	0.0664423
	Tyrosine	1	±	0.175136	0.883144	±	0.0802339	0.755247		Tyrosine	1	±	0.0949948	0.576994	±	0.122862	0.131895		Tyrosine	1	±	0.0802339	0.728995	±	0.171228	0.536916		Tyrosine	1	±	0.122862	1.24088	±	0.0753523	0.571992		Tyrosine	1	±	0.0802339	0.912022	±	0.0897485	0.768956		Tyrosine	1	±	0.122862
	Valine	1	±	0.0930685	1.15643	±	0.169027	0.755247		Valine	1	±	0.119695	1.00101	±	0.101433	0.974421		Valine	1	±	0.169027	0.891635	±	0.104998	0.865457		Valine	1	±	0.101433	1.12012	±	0.0438908	0.734387		Valine	1	±	0.169027	0.686609	±	0.0934708	0.605233		Valine	1	±	0.101433
[truncated: 100 more columns]

## Sheet: Table S6
	Table. Fold changes and Student's t-test for the pair-wise comparisons of lipids in Young and Wyalkatchem, determined by MetaboAnalyst 3.0
		FDR	p < 0.05
		In the Wyalkatchem variety: After one-night of cold stress (Short cold stress)									In the Young variety: After one-night of cold stress (Short cold stress)									In the Wyalkatchem variety: After four-night of cold stress (Prolonged cold stress)									In the Young variety: After four-night of cold stress (Prolonged cold stress)									In Wyalkatchem: Metabolite recovery after the short cold stress										In Young: Metabolite recovery after the short cold stress
				WTP1 vs WTP0									YTP1 vs YTP0										WTP3 vs WTP1									YTP3 vs YTP1								WTP2 vs WTP1
		Fold Change	log2(FC)	t.stat	p.value	FDR					Fold Change	log2(FC)	t.stat	p.value	FDR					Fold Change	log2(FC)	t.stat	p.value	FDR						Fold Change	log2(FC)	t.stat	p.value	FDR				Fold Change	log2(FC)	t.stat	p.value	FDR						Fold Change	log2(FC)
	LPC(15:0)	0.86549	-0.20841	0.77408	0.48209	0.73969				LPC(15:0)	0.95446	-0.067248	-0.167	0.87548	0.97831				LPC(15:0)	1.2603	0.33373	-0.6217	0.56782	0.67429					LPC(15:0)	1.8846	0.91426	-1.355	0.24688	0.59806			LPC(15:0)	0.74183	-0.43085	1.5863	0.18785	0.54729					LPC(15:0)	0.98649	-0.019627
	LPC(16:0)	0.72688	-0.46021	2.3296	0.080283	0.60538				LPC(16:0)	1.0459	0.064701	-0.50749	0.63851	0.91679				LPC(16:0)	0.83488	-0.26037	1.7378	0.15724	0.34827					LPC(16:0)	0.93246	-0.10089	0.57107	0.5985	0.72895			LPC(16:0)	0.79575	-0.32962	2.1776	0.094995	0.42974					LPC(16:0)	0.80259	-0.31726
	LPC(17:0)	0.74531	-0.4241	1.8077	0.14494	0.60538				LPC(17:0)	0.80075	-0.32058	0.8551	0.44069	0.91679				LPC(17:0)	0.9159	-0.12674	1.1874	0.30076	0.47835					LPC(17:0)	1.1113	0.15229	-0.47027	0.66266	0.77343			LPC(17:0)	0.86378	-0.21127	2.3026	0.082701	0.4172					LPC(17:0)	0.98226	-0.025816
	LPC(18:1)	0.7224	-0.46912	0.90245	0.41785	0.72072				LPC(18:1)	1.0568	0.079706	-0.385	0.71983	0.93411				LPC(18:1)	0.65138	-0.61842	2.1328	0.099897	0.26362					LPC(18:1)	0.49071	-1.027	6.8536	0.0023726	0.1127			LPC(18:1)	0.82537	-0.27689	1.0476	0.35393	0.60042					LPC(18:1)	1.0266	0.037932
	LPC(18:2)	0.66364	-0.59154	1.0904	0.33682	0.71106				LPC(18:2)	1.3502	0.43321	-0.9317	0.40423	0.91679				LPC(18:2)	0.83753	-0.25578	0.56337	0.60327	0.69891					LPC(18:2)	0.51944	-0.94496	2.6545	0.056713	0.5021			LPC(18:2)	0.67972	-0.55698	1.3633	0.24447	0.5478					LPC(18:2)	0.68228	-0.55156
	LPC(18:3)	0.58248	-0.77972	1.5213	0.20283	0.60538				LPC(18:3)	1.4132	0.49897	-1.0254	0.36314	0.91679				LPC(18:3)	0.77418	-0.36926	1.2746	0.27147	0.47835					LPC(18:3)	0.74367	-0.42726	0.98506	0.38036	0.61879			LPC(18:3)	0.69269	-0.52973	1.7428	0.15633	0.53387					LPC(18:3)	0.58611	-0.77075
	LPC(24:4)	0.70803	-0.49811	2.9624	0.041454	0.45234				LPC(24:4)	0.9233	-0.11513	0.55786	0.60668	0.91679				LPC(24:4)	0.82737	-0.2734	0.99688	0.37524	0.52748					LPC(24:4)	1.185	0.2449	-1.321	0.25702	0.59806			LPC(24:4)	1.2424	0.31313	-1.492	0.20998	0.54729					LPC(24:4)	1.0273	0.038879
	LPG(16:0)	0.84007	-0.25141	1.6237	0.17976	0.60538				LPG(16:0)	1.0065	0.0093537	-0.20979	0.84409	0.9779				LPG(16:0)	0.85861	-0.21993	1.5579	0.19426	0.38447					LPG(16:0)	1.8545	0.891	-2.5422	0.063829	0.5021			LPG(16:0)	0.74789	-0.41911	1.3733	0.24162	0.5478					LPG(16:0)	1.4268	0.51282
	PC(32:0)	0.95641	-0.064292	0.55014	0.6115	0.84192				PC(32:0)	0.87154	-0.19837	0.87798	0.42953	0.91679				PC(32:0)	0.61666	-0.69745	3.9275	0.017139	0.081409					PC(32:0)	0.77435	-0.36895	1.2295	0.28627	0.61628			PC(32:0)	0.7456	-0.42352	2.3053	0.082459	0.4172					PC(32:0)	0.82324	-0.28062
	PC(32:1)	0.94449	-0.082395	0.74228	0.49914	0.75267				PC(32:1)	0.88815	-0.17113	0.69768	0.52381	0.91679				PC(32:1)	0.7654	-0.38572	4.1885	0.013823	0.077765					PC(32:1)	0.91914	-0.12165	0.75051	0.49468	0.66446			PC(32:1)	0.90355	-0.14633	1.2942	0.26525	0.5478					PC(32:1)	0.97237	-0.040422
	PC(32:2)	0.94783	-0.077305	0.86532	0.43568	0.72072				PC(32:2)	0.88813	-0.17116	0.5885	0.58782	0.91679				PC(32:2)	0.84523	-0.24259	2.2489	0.08775	0.24518					PC(32:2)	0.8652	-0.2089	2.5881	0.060807	0.5021			PC(32:2)	1.0027	0.0038931	0.058031	0.95651	0.98197					PC(32:2)	1.0606	0.084896
	PC(33:1)	0.89252	-0.16404	1.5568	0.1945	0.60538				PC(33:1)	0.88399	-0.1779	2.5654	0.062279	0.5068				PC(33:1)	0.90602	-0.14238	1.1734	0.30574	0.47835					PC(33:1)	1.1963	0.25857	-1.503	0.20727	0.59806			PC(33:1)	0.97984	-0.029386	0.19258	0.85667	0.93545					PC(33:1)	1.19	0.25098
	PC(33:2)	0.84691	-0.23972	1.1453	0.31597	0.69531				PC(33:2)	0.88383	-0.17816	1.6539	0.1735	0.78402				PC(33:2)	1.0024	0.0034813	-0.15017	0.8879	0.89734					PC(33:2)	1.2436	0.31452	-1.3822	0.23907	0.59806			PC(33:2)	1.0099	0.01424	-0.14634	0.89073	0.95078					PC(33:2)	1.2298	0.29842
	PC(33:3)	0.86276	-0.21297	1.5789	0.1895	0.60538				PC(33:3)	0.86579	-0.20791	1.8317	0.14094	0.71831				PC(33:3)	0.97354	-0.038682	0.22902	0.83009	0.84794					PC(33:3)	1.1941	0.25588	-1.3569	0.24634	0.59806			PC(33:3)	1.052	0.073153	-0.53115	0.62344	0.80036					PC(33:3)	1.1557	0.20875
	PC(33:4)	0.87765	-0.18828	1.5521	0.19559	0.60538				PC(33:4)	0.85875	-0.21969	1.4778	0.21353	0.8059				PC(33:4)	0.95187	-0.071166	0.46843	0.66387	0.73334					PC(33:4)	1.1637	0.21868	-1.7533	0.15441	0.58678			PC(33:4)	1.1574	0.21093	-1.7372	0.15735	0.53387					PC(33:4)	1.186	0.24607
	PC(34:0)	1.0545	0.076527	-0.48102	0.65563	0.8605				PC(34:0)	0.90491	-0.14416	0.64952	0.55141	0.91679				PC(34:0)	0.72656	-0.46086	4.1802	0.013916	0.077765					PC(34:0)	0.87251	-0.19675	1.2689	0.27327	0.60375			PC(34:0)	0.97449	-0.03728	0.27757	0.7951	0.91401					PC(34:0)	1.136	0.18393
	PC(34:1)	1.0494	0.069564	-0.45965	0.66964	0.8605				PC(34:1)	0.90831	-0.13874	0.62497	0.56587	0.91679				PC(34:1)	0.72124	-0.47145	4.577	0.010206	0.077765					PC(34:1)	0.87174	-0.19802	1.2046	0.29477	0.61628			PC(34:1)	0.97757	-0.032722	0.26017	0.80757	0.91401					PC(34:1)	1.1305	0.17702
	PC(34:2)	0.92135	-0.11818	1.3665	0.24355	0.66106				PC(34:2)	0.95377	-0.06829	0.55784	0.6067	0.91679				PC(34:2)	0.93409	-0.098362	1.1661	0.30835	0.47835					PC(34:2)	1.0683	0.095309	-0.97606	0.3843	0.61879			PC(34:2)	0.96122	-0.057064	0.7036	0.52048	0.71104					PC(34:2)	1.0592	0.082996
	PC(34:3)	0.9031	-0.14704	3.2993	0.029954	0.43357				PC(34:3)	0.93969	-0.08975	0.67976	0.53396	0.91679				PC(34:3)	0.89007	-0.16801	3.1428	0.034753	0.13508					PC(34:3)	1.0454	0.064017	-0.79317	0.47207	0.66446			PC(34:3)	0.97191	-0.041105	0.90336	0.41742	0.64707					PC(34:3)	1.0581	0.081491
	PC(34:4)	1.1231	0.16744	-1.5168	0.20392	0.60538				PC(34:4)	1.0198	0.028256	-0.093797	0.92978	0.97831				PC(34:4)	0.76295	-0.39034	4.2428	0.013234	0.077765					PC(34:4)	1.0537	0.075461	-0.45105	0.67533	0.77343			PC(34:4)	0.91359	-0.13039	0.94088	0.40004	0.64413					PC(34:4)	0.95888	-0.060571
	PC(35:1)	1.0943	0.13006	-0.72383	0.50924	0.7559				PC(35:1)	0.92208	-0.11704	0.95656	0.39296	0.91679				PC(35:1)	0.727	-0.45997	4.9746	0.0076263	0.076051					PC(35:1)	1.0952	0.13116	-0.60494	0.57786	0.72233			PC(35:1)	0.91465	-0.12871	1.4398	0.22335	0.54729					PC(35:1)	1.3809	0.46556
	PC(35:2)	1.0207	0.029536	-0.13091	0.90217	0.96766				PC(35:2)	0.92405	-0.11396	1.6187	0.18082	0.78402				PC(35:2)	0.96504	-0.051343	0.28576	0.78925	0.83277					PC(35:2)	1.2474	0.31893	-1.8887	0.13195	0.54501			PC(35:2)	0.95223	-0.070613	0.40789	0.70424	0.8803					PC(35:2)	1.2553	0.32805
	PC(35:3)	0.94507	-0.081499	1.0634	0.34755	0.71776				PC(35:3)	0.95273	-0.069864	1.0102	0.36954	0.91679				PC(35:3)	0.93071	-0.10359	1.3457	0.24962	0.47429					PC(35:3)	1.2178	0.28431	-2.1774	0.095023	0.52981			PC(35:3)	0.95605	-0.06484	0.77216	0.48311	0.69912					PC(35:3)	1.1739	0.23125
	PC(35:4)	0.90632	-0.14191	2.4109	0.073486	0.60538				PC(35:4)	0.99397	-0.0087252	0.11854	0.91136	0.97831				PC(35:4)	1.0517	0.072762	-1.2164	0.2907	0.47835					PC(35:4)	1.1558	0.20885	-1.5588	0.19404	0.59806			PC(35:4)	1.0622	0.087112	-1.082	0.34012	0.58748					PC(35:4)	1.1038	0.14244
	PC(35:5)	1.0013	0.0018392	0.13082	0.90223	0.96766				PC(35:5)	0.97468	-0.036994	0.81862	0.45897	0.91679				PC(35:5)	1.122	0.1661	-0.91831	0.41042	0.53261					PC(35:5)	1.4524	0.53846	-2.3278	0.080442	0.50946			PC(35:5)	1.0182	0.025973	-0.17631	0.86862	0.93771					PC(35:5)	1.2882	0.36535
	PC(36:0)	1.2427	0.31353	-1.5947	0.186	0.60538				PC(36:0)	1.159	0.21288	-0.9115	0.41359	0.91679			-1.64995	PC(36:0)	0.60608	-0.72242	6.5952	0.0027381	0.046077					PC(36:0)	0.77182	-0.37366	1.4842	0.21191	0.59806			PC(36:0)	0.85045	-0.2337	1.6503	0.17423	0.54729					PC(36:0)	1.1879	0.24842
	PC(36:1)	1.2128	0.27833	-1.1855	0.30144	0.69531				PC(36:1)	1.1003	0.13788	-0.46933	0.66327	0.91679			-1.47575	PC(36:1)	0.67762	-0.56146	6.101	0.0036517	0.046077					PC(36:1)	0.82378	-0.27967	1.0468	0.35426	0.61879			PC(36:1)	0.92873	-0.10666	0.74679	0.4967	0.70427					PC(36:1)	1.2393	0.30948
	PC(36:2)	1.2047	0.26867	-1.1659	0.30842	0.69531				PC(36:2)	1.115	0.15708	-0.52407	0.62793	0.91679			-1.47798	PC(36:2)	0.6766	-0.56363	6.001	0.0038802	0.046077					PC(36:2)	0.81319	-0.29833	1.0944	0.33525	0.61879			PC(36:2)	0.92856	-0.10693	0.69747	0.52392	0.71104					PC(36:2)	1.2307	0.29945
	PC(36:3)	1.0522	0.07341	-0.67067	0.53917	0.78801				PC(36:3)	1.0356	0.050429	-0.43623	0.68518	0.91679			-1.20865	PC(36:3)	0.82737	-0.2734	6.696	0.0025878	0.046077					PC(36:3)	0.99929	-0.001022	0.029615	0.97779	0.97779			PC(36:3)	0.99844	-0.0022532	0.051633	0.9613	0.98197					PC(36:3)	1.1769	0.23495
	PC(36:4)	0.97015	-0.043728	0.88511	0.4261	0.72072				PC(36:4)	1.0446	0.06294	-0.51273	0.63516	0.91679				PC(36:4)	0.91492	-0.12828	1.9	0.13024	0.30932					PC(36:4)	1.0288	0.040895	-0.38357	0.72081	0.81358			PC(36:4)	0.99989	-0.00016352	0.0019263	0.99856	0.99856					PC(36:4)	1.0755	0.10494
	PC(36:5)	0.96071	-0.057835	1.0058	0.37142	0.72072				PC(36:5)	1.0021	0.0029704	-0.07021	0.9474	0.97831				PC(36:5)	0.95491	-0.066561	1.095	0.33502	0.48229					PC(36:5)	1.0708	0.09871	-1.1387	0.31839	0.61879			PC(36:5)	1.0042	0.0059888	-0.078807	0.94097	0.98197					PC(36:5)	1.0457	0.064474
	PC(36:6)	0.98717	-0.01863	0.33772	0.75255	0.92454				PC(36:6)	0.90904	-0.13759	0.85002	0.4432	0.91679				PC(36:6)	0.99112	-0.012866	0.27392	0.79771	0.83277					PC(36:6)	1.2083	0.27302	-2.928	0.042899	0.5021			PC(36:6)	1.0216	0.030843	-0.29823	0.78038	0.91401					PC(36:6)	1.2047	0.26871
	PC(37:4)	0.8127	-0.2992	4.2177	0.013503	0.42759				PC(37:4)	1.063	0.088183	-0.48455	0.65334	0.91679				PC(37:4)	0.94384	-0.083391	0.83655	0.44991	0.56989					PC(37:4)	0.84405	-0.2446	1.9804	0.11875	0.53719			PC(37:4)	1.1192	0.16251	-2.0034	0.11567	0.46114					PC(37:4)	1.0384	0.054425
	PC(37:5)	0.96807	-0.04682	0.46066	0.66897	0.8605			-16.5385	PC(37:5)	0.060465	-4.0477	19.652	3.95e-05	0.0037566				PC(37:5)	0.76473	-0.38699	3.1194	0.035547	0.13508					PC(37:5)	1.0821	0.11385	-0.99192	0.37739	0.61879			PC(37:5)	0.80618	-0.31082	4.8034	0.0086269	0.20489					PC(37:5)	0.99862	-0.001993
	PC(38:2)	1.2819	0.35823	-0.85589	0.4403	0.72072				PC(38:2)	1.0334	0.047461	-0.31309	0.76985	0.93764				PC(38:2)	0.84635	-0.24068	2.3074	0.082264	0.23682					PC(38:2)	0.94666	-0.079083	0.64548	0.55378	0.71093			PC(38:2)	1.005	0.0071948	-0.12616	0.90569	0.95601					PC(38:2)	0.9621	-0.055744
	PC(38:3)	1.1911	0.25224	-1.7109	0.16226	0.60538				PC(38:3)	0.99952	-0.00069055	-0.0042623	0.9968	0.9968				PC(38:3)	0.86479	-0.20957	2.6734	0.05561	0.18217					PC(38:3)	1.0715	0.099609	-0.68538	0.53076	0.69071			PC(38:3)	0.90839	-0.13861	0.97146	0.38633	0.63278					PC(38:3)	1.1517	0.20371
	PC(38:4)	1.0409	0.057839	-1.4528	0.21994	0.61453				PC(38:4)	1.0498	0.070118	-0.50686	0.63892	0.91679				PC(38:4)	0.94613	-0.079888	1.6079	0.18314	0.37018					PC(38:4)	1.0848	0.11746	-1.3828	0.23892	0.59806			PC(38:4)	0.97882	-0.030887	0.37868	0.72416	0.89345					PC(38:4)	1.0775	0.10765
	PC(38:5)	1.025	0.035649	-0.77284	0.48275	0.73969				PC(38:5)	0.99929	-0.0010306	-0.016224	0.98783	0.9968				PC(38:5)	0.9325	-0.10083	2.0122	0.11452	0.28629					PC(38:5)	1.1639	0.21902	-3.6166	0.022424	0.5021			PC(38:5)	0.9402	-0.088967	1.3752	0.24107	0.5478					PC(38:5)	1.1387	0.18742
	PC(38:6)	0.96204	-0.055825	1.1892	0.30014	0.69531				PC(38:6)	0.96514	-0.051191	0.47284	0.66098	0.91679				PC(38:6)	0.94098	-0.087772	1.6367	0.17704	0.37018					PC(38:6)	1.109	0.1493	-2.0353	0.11154	0.52981			PC(38:6)	0.98909	-0.015828	0.25934	0.80817	0.91401					PC(38:6)	1.1583	0.21198
	PC(39:3)	0.97097	-0.042497	0.13283	0.90074	0.96766				PC(39:3)	0.85464	-0.22661	1.4936	0.20958	0.8059				PC(39:3)	0.85516	-0.22574	0.92691	0.40644	0.53261					PC(39:3)	0.98027	-0.028743	0.23639	0.82474	0.87056			PC(39:3)	0.81451	-0.29599	1.1326	0.32068	0.57664					PC(39:3)	1.1736	0.23091
	PC(39:4)	1.5354	0.61861	-3.2309	0.031947	0.43357				PC(39:4)	0.92339	-0.11498	0.58688	0.58881	0.91679				PC(39:4)	0.97013	-0.043743	0.24944	0.81531	0.84189					PC(39:4)	1.0451	0.063599	-0.29671	0.78146	0.84362			PC(39:4)	1.0108	0.015507	0.029913	0.97757	0.98797					PC(39:4)	1.049	0.069081
	PC(39:6)	1.2585	0.33168	-1.9953	0.11674	0.60538				PC(39:6)	1.0232	0.033037	-0.21852	0.83772	0.9779				PC(39:6)	0.90708	-0.1407	1.3119	0.25977	0.47835					PC(39:6)	0.99507	-0.0071324	0.096866	0.92749	0.95774			PC(39:6)	0.82034	-0.2857	2.5952	0.060354	0.4172					PC(39:6)	1.0736	0.10246
	PE(32:1)	0.98319	-0.024457	0.082184	0.93845	0.97269				PE(32:1)	1.0912	0.12595	-0.51143	0.63599	0.91679				PE(32:1)	0.81784	-0.29011	1.716	0.1613	0.34827					PE(32:1)	0.88895	-0.16983	0.76833	0.48514	0.66446			PE(32:1)	0.87007	-0.2008	1.3184	0.25778	0.5478					PE(32:1)	0.86156	-0.21497
	PE(32:2)	0.99594	-0.0058676	0.063773	0.95221	0.97269				PE(32:2)	1.0814	0.11283	-0.64112	0.55633	0.91679				PE(32:2)	0.78809	-0.34358	2.4872	0.06769	0.20744					PE(32:2)	0.86372	-0.21137	2.5794	0.061364	0.5021			PE(32:2)	0.9018	-0.14912	0.91148	0.41361	0.64707					PE(32:2)	0.97521	-0.03622
	PE(32:3)	0.95791	-0.062035	0.19004	0.85853	0.96766				PE(32:3)	1.1089	0.14913	-0.80554	0.46567	0.91679				PE(32:3)	0.89934	-0.15306	1.2017	0.29575	0.47835					PE(32:3)	1.0962	0.13255	-1.0097	0.36978	0.61879			PE(32:3)	0.87815	-0.18746	1.5048	0.20681	0.54729					PE(32:3)	1.117	0.15969
	PE(33:1)	0.745	-0.42469	6.5005	0.0028892	0.13724				PE(33:1)	1.0398	0.056285	-0.40534	0.70597	0.93149				PE(33:1)	1.0288	0.040939	-0.35807	0.73839	0.79712					PE(33:1)	1.1522	0.20434	-1.6297	0.1785	0.59806			PE(33:1)	0.94667	-0.079067	0.5852	0.58984	0.77826					PE(33:1)	0.99092	-0.013165
	PE(33:2)	0.90958	-0.13673	0.78464	0.47653	0.73969				PE(33:2)	0.94423	-0.082789	0.82647	0.45498	0.91679				PE(33:2)	0.9886	-0.016534	-0.061733	0.95374	0.95374					PE(33:2)	1.1911	0.25231	-1.4887	0.21079	0.59806			PE(33:2)	0.94198	-0.086227	0.27833	0.79455	0.91401					PE(33:2)	1.1722	0.22921
	PE(33:3)	0.89748	-0.15605	1.6568	0.1729	0.60538				PE(33:3)	1.069	0.096209	-0.46905	0.66346	0.91679				PE(33:3)	1.0484	0.068164	-0.97267	0.38579	0.52748					PE(33:3)	1.16	0.21416	-1.2754	0.2712	0.60375			PE(33:3)	1.0689	0.096178	-1.1735	0.3057	0.56945					PE(33:3)	1.0512	0.072044
	PE(34:0)	1.0412	0.05823	-0.57397	0.59672	0.83365				PE(34:0)	0.95579	-0.065236	0.34098	0.75027	0.93411			-1.39888	PE(34:0)	0.71486	-0.48427	7.9399	0.0013624	0.046077					PE(34:0)	0.89002	-0.16809	1.1355	0.3196	0.61879			PE(34:0)	0.89243	-0.16418	2.2481	0.087831	0.4172					PE(34:0)	0.99877	-0.0017688
	PE(34:1)	1.0716	0.099815	-0.84116	0.44761	0.72072				PE(34:1)	0.99516	-0.0069943	0.038783	0.97092	0.9918			-1.42588	PE(34:1)	0.70132	-0.51186	6.4354	0.0029991	0.046077					PE(34:1)	0.89963	-0.1526	1.054	0.35135	0.61879			PE(34:1)	0.86251	-0.21339	2.0755	0.10656	0.46016					PE(34:1)	0.99967	-0.00047964
	PE(34:2)	0.89172	-0.16534	1.8349	0.14043	0.60538				PE(34:2)	1.0393	0.055554	-0.44571	0.67887	0.91679				PE(34:2)	0.97003	-0.0439	0.48385	0.65379	0.73071					PE(34:2)	1.0588	0.082487	-0.9181	0.41052	0.63933			PE(34:2)	0.92418	-0.11375	1.4569	0.21888	0.54729					PE(34:2)	0.97852	-0.031325
	PE(34:3)	0.89287	-0.16347	3.4405	0.026282	0.43357				PE(34:3)	1.0606	0.08484	-0.83841	0.44898	0.91679				PE(34:3)	0.86746	-0.20513	4.374	0.011931	0.077765					PE(34:3)	1.0455	0.064225	-0.75845	0.49041	0.66446			PE(34:3)	0.91806	-0.12334	2.3082	0.08219	0.4172					PE(34:3)	0.97862	-0.031183
	PE(35:3)	1.6069	0.68429	-0.96783	0.38794	0.72072				PE(35:3)	0.92641	-0.11028	0.62494	0.56589	0.91679				PE(35:3)	0.47388	-1.0774	1.733	0.15813	0.34827					PE(35:3)	2.5302	1.3393	-1.3597	0.24552	0.59806			PE(35:3)	0.37178	-1.4275	1.6459	0.17513	0.54729					PE(35:3)	1.2046	0.2686
	PE(35:4)	1.0366	0.051817	-0.94151	0.39975	0.72072				PE(35:4)	1.3981	0.4835	-4.2794	0.012854	0.24423				PE(35:4)	1.1173	0.16003	-4.0689	0.015236	0.080414					PE(35:4)	1.1315	0.17827	-1.5077	0.20612	0.59806			PE(35:4)	0.89176	-0.16527	1.4347	0.22468	0.54729					PE(35:4)	0.88512	-0.17605
	PE(35:6)	1.0944	0.13018	-1.129	0.32204	0.69531				PE(35:6)	1.0754	0.10491	-0.91668	0.41118	0.91679				PE(35:6)	0.93167	-0.10211	1.2357	0.28419	0.47835					PE(35:6)	1.4207	0.50661	-3.3122	0.029592	0.5021			PE(35:6)	1.0689	0.096134	-1.7588	0.15342	0.53387					PE(35:6)	1.1213	0.16523
	PE(36.3)	1.022	0.031412	-0.45867	0.67028	0.8605				PE(36.3)	1.1911	0.25234	-1.2834	0.26866	0.91679				PE(36.3)	0.82147	-0.28371	4.5581	0.010354	0.077765					PE(36.3)	0.97323	-0.039149	0.14999	0.88803	0.92707			PE(36.3)	0.86847	-0.20345	2.4122	0.073379	0.4172					PE(36.3)	0.93505	-0.096886
	PE(36:4)	1.0041	0.0059538	-0.074137	0.94446	0.97269				PE(36:4)	1.1258	0.17101	-1.565	0.19264	0.7957				PE(36:4)	0.89197	-0.16492	2.2095	0.091682	0.24885					PE(36:4)	1.045	0.063495	-0.95085	0.39552	0.62624			PE(36:4)	0.89222	-0.16453	2.7921	0.049207	0.4172					PE(36:4)	0.97504	-0.036471
	PE(36:5)	0.99801	-0.0028725	0.0042079	0.99684	0.99684				PE(36:5)	1.2598	0.33315	-1.8153	0.14366	0.71831				PE(36:5)	0.98531	-0.021344	0.45321	0.6739	0.73586					PE(36:5)	0.91104	-0.13441	0.71818	0.51236	0.67603			PE(36:5)	0.94783	-0.077307	1.0899	0.33703	0.58748					PE(36:5)	0.85524	-0.2256
	PE(36:6)	1.0682	0.095222	-2.9291	0.042854	0.45234				PE(36:6)	1.1861	0.24626	-2.4243	0.072427	0.52928				PE(36:6)	0.96445	-0.052226	1.2829	0.26882	0.47835					PE(36:6)	1.1734	0.23071	-5.751	0.0045324	0.14353			PE(36:6)	0.86526	-0.20879	8.7455	0.00094207	0.089497					PE(36:6)	1.111	0.15181
	PE(38:1)	1.1172	0.15986	-0.95272	0.39468	0.72072				PE(38:1)	0.94192	-0.086318	0.27304	0.79834	0.96003				PE(38:1)	0.58928	-0.76297	3.5382	0.024053	0.10387					PE(38:1)	0.98918	-0.015701	-0.042397	0.96821	0.97779			PE(38:1)	0.7553	-0.40488	2.2911	0.083752	0.4172					PE(38:1)	0.96397	-0.052934
	PE(38:2)	1.1295	0.1757	-0.90392	0.41715	0.72072				PE(38:2)	1.026	0.037068	-0.16561	0.87649	0.97831				PE(38:2)	0.60382	-0.7278	3.5631	0.023521	0.10387					PE(38:2)	0.95792	-0.062027	0.26499	0.80411	0.85832			PE(38:2)	0.75312	-0.40904	1.9971	0.1165	0.46114					PE(38:2)	0.95573	-0.06532
	PE(38:3)	1.0188	0.026914	-0.52752	0.62574	0.84922				PE(38:3)	1.0104	0.014897	-0.17934	0.86639	0.97831				PE(38:3)	0.79213	-0.33619	4.9067	0.0080054	0.076051					PE(38:3)	1.0595	0.083371	-1.5743	0.19053	0.59806			PE(38:3)	0.86086	-0.21615	3.0333	0.038654	0.4172					PE(38:3)	1.0758	0.10544
	PE(38:4)	0.98562	-0.020896	0.41133	0.70191	0.88909				PE(38:4)	1.2584	0.33158	-2.6599	0.056396	0.5068			-1.17425	PE(38:4)	0.85161	-0.23174	6.1496	0.0035469	0.046077					PE(38:4)	0.93328	-0.099615	1.3174	0.25811	0.59806			PE(38:4)	0.91306	-0.13122	1.5628	0.19314	0.54729					PE(38:4)	0.97319	-0.039203
	PE(38:6)	0.99904	-0.0013823	0.041574	0.96883	0.97914				PE(38:6)	1.213	0.27863	-2.1405	0.099032	0.588				PE(38:6)	0.81417	-0.2966	2.5332	0.064448	0.20409					PE(38:6)	0.95869	-0.060858	1.0775	0.34189	0.61879			PE(38:6)	0.85675	-0.22305	1.6268	0.17911	0.54729					PE(38:6)	0.96733	-0.047915
	PE(40:4)	1.0426	0.060226	-0.35344	0.7416	0.92454				PE(40:4)	0.97381	-0.038287	0.3312	0.75712	0.93411				PE(40:4)	0.66131	-0.59661	3.9413	0.016941	0.081409					PE(40:4)	1.1464	0.19708	-1.4871	0.21119	0.59806			PE(40:4)	0.72225	-0.46942	2.457	0.069914	0.4172					PE(40:4)	1.1031	0.14153
	PE(40:5)	0.97293	-0.039594	0.26433	0.80459	0.94365				PE(40:5)	0.9453	-0.081159	0.63818	0.55806	0.91679				PE(40:5)	0.82551	-0.27664	1.9553	0.12221	0.2977					PE(40:5)	1.1942	0.2561	-3.0183	0.039228	0.5021			PE(40:5)	0.86259	-0.21325	1.182	0.30267	0.56945					PE(40:5)	1.0963	0.13266
	PE(40:9)	1.1015	0.13945	-0.88774	0.42484	0.72072				PE(40:9)	1.0861	0.11916	-1.6152	0.18156	0.78402				PE(40:9)	0.96262	-0.054961	0.28627	0.78889	0.83277					PE(40:9)	1.2413	0.31186	-2.0483	0.1099	0.52981			PE(40:9)	0.86817	-0.20394	1.2436	0.28155	0.55723					PE(40:9)	1.1936	0.2553
	PE(41:4)	0.96487	-0.051586	0.58591	0.5894	0.83365				PE(41:4)	1.0399	0.056482	-0.36882	0.73095	0.93411			-1.42863	PE(41:4)	0.69997	-0.51464	7.0706	0.0021112	0.046077					PE(41:4)	1.1713	0.22815	-2.3537	0.0782	0.50946			PE(41:4)	0.93266	-0.10058	1.1298	0.3217	0.57664					PE(41:4)	1.0717	0.099878
	PG(32:0)	1.0151	0.021569	-0.071735	0.94626	0.97269				PG(32:0)	0.92799	-0.10782	1.1434	0.31665	0.91679				PG(32:0)	0.78986	-0.34034	2.3244	0.080747	0.23682					PG(32:0)	1.0297	0.042253	-0.32131	0.76406	0.83432			PG(32:0)	0.82889	-0.27075	1.8842	0.13263	0.50399					PG(32:0)	1.1729	0.23007
	PG(32:1)	0.98236	-0.025675	0.32838	0.7591	0.92454				PG(32:1)	0.69904	-0.51655	3.7898	0.019272	0.30514				PG(32:1)	0.60393	-0.72756	1.2391	0.28306	0.47835					PG(32:1)	1.1646	0.21984	-0.81483	0.4609	0.66446			PG(32:1)	0.78542	-0.34847	0.46623	0.66531	0.84273					PG(32:1)	1.4145	0.50027
	PG(34:0)	0.99608	-0.0056718	0.12502	0.90654	0.96766				PG(34:0)	1.0665	0.092851	-0.7686	0.48499	0.91679				PG(34:0)	0.93985	-0.089501	0.6609	0.5448	0.66354					PG(34:0)	1.0302	0.042895	-0.36079	0.7365	0.81358			PG(34:0)	0.96948	-0.044717	0.33028	0.75776	0.91401					PG(34:0)	1.0456	0.064287
	PG(34:2)	0.98891	-0.016092	0.21515	0.84017	0.96766				PG(34:2)	1.0537	0.075436	-0.62843	0.56382	0.91679				PG(34:2)	0.92746	-0.10865	0.90877	0.41487	0.53261					PG(34:2)	1.0306	0.043451	-0.36476	0.73376	0.81358			PG(34:2)	0.95629	-0.064474	0.5574	0.60697	0.78989					PG(34:2)	1.0549	0.077135
	PG(34:3)	1.0097	0.013937	-0.1677	0.87496	0.96766				PG(34:3)	1.1191	0.16237	-1.0915	0.33639	0.91679				PG(34:3)	0.91387	-0.12994	1.4402	0.22325	0.43283					PG(34:3)	1.1129	0.15438	-1.1604	0.31044	0.61879			PG(34:3)	0.92593	-0.11102	1.3102	0.26031	0.5478					PG(34:3)	1.1281	0.17387
	PG(34:4)	0.91577	-0.12694	0.60112	0.58017	0.83365				PG(34:4)	0.96885	-0.045648	0.47372	0.66039	0.91679				PG(34:4)	0.8059	-0.31134	0.9459	0.39776	0.53221					PG(34:4)	1.1788	0.23732	-1.7811	0.1495	0.58678			PG(34:4)	0.93313	-0.099845	0.20842	0.84508	0.93352					PG(34:4)	1.2163	0.28251
	PG(36:3)	1.1807	0.23963	-1.2153	0.29108	0.69531				PG(36:3)	1.4646	0.55047	-2.7632	0.050684	0.5068				PG(36:3)	0.77134	-0.37456	4.3297	0.012352	0.077765					PG(36:3)	0.97758	-0.032719	0.056631	0.95755	0.97779			PG(36:3)	0.8312	-0.26674	2.5719	0.061856	0.4172					PG(36:3)	1.0299	0.042509
	PG(36:4)	1.3151	0.39517	-3.3548	0.028441	0.43357				PG(36:4)	1.5043	0.58913	-4.3588	0.012074	0.24423				PG(36:4)	0.83834	-0.2544	2.7889	0.049368	0.1737					PG(36:4)	1.0658	0.091947	-1.0622	0.348	0.61879			PG(36:4)	0.78403	-0.35103	3.332	0.029051	0.4172					PG(36:4)	0.89353	-0.16241
	PG(36:5)	1.2045	0.26844	-18.524	4.9985e-05	0.0047486				PG(36:5)	1.418	0.50389	-3.5331	0.024163	0.32792				PG(36:5)	0.97843	-0.031461	0.54801	0.61283	0.70144					PG(36:5)	1.0377	0.053354	-0.62875	0.56363	0.71393			PG(36:5)	0.83493	-0.26028	2.8678	0.04557	0.4172					PG(36:5)	0.83044	-0.26805
	PG(36:6)	1.0998	0.13718	-1.5178	0.20367	0.60538				PG(36:6)	1.2618	0.33546	-6.9431	0.0022602	0.10736				PG(36:6)	0.97895	-0.030696	0.48617	0.65228	0.73071					PG(36:6)	1.1503	0.20206	-7.2725	0.0018992	0.1127			PG(36:6)	0.8723	-0.19711	2.4491	0.07051	0.4172					PG(36:6)	1.0638	0.089179
	PG(36:7)	0.98869	-0.01641	0.29373	0.78357	0.93536				PG(36:7)	0.87316	-0.19568	2.268	0.085919	0.58302				PG(36:7)	0.65028	-0.62087	0.97274	0.38577	0.52748					PG(36:7)	1.2893	0.36662	-2.128	0.10044	0.52981			PG(36:7)	0.83139	-0.26641	0.26134	0.80673	0.91401					PG(36:7)	1.4645	0.55041
	PI(34:2)	0.95006	-0.073912	1.2023	0.29555	0.69531				PI(34:2)	1.0043	0.0061544	-0.087669	0.93435	0.97831				PI(34:2)	0.89869	-0.15411	2.9703	0.041131	0.15029					PI(34:2)	0.96805	-0.046847	0.52269	0.6288	0.7467			PI(34:2)	0.88254	-0.18027	4.8081	0.0085973	0.20489					PI(34:2)	0.90622	-0.14207
	PI(34:3)	0.88852	-0.17053	1.5228	0.20248	0.60538				PI(34:3)	1.0082	0.011822	-0.076817	0.94246	0.97831				PI(34:3)	0.92573	-0.11134	1.1421	0.31715	0.47835					PI(34:3)	0.92053	-0.11946	0.77263	0.48286	0.66446			PI(34:3)	0.94657	-0.079223	0.78129	0.47829	0.69912					PI(34:3)	0.96449	-0.052163
	PI(36:2)	1.2198	0.28663	-1.0007	0.37359	0.72072				PI(36:2)	1.3448	0.42738	-1.923	0.12684	0.70878				PI(36:2)	0.57316	-0.80298	3.4685	0.025618	0.10581					PI(36:2)	0.75035	-0.41437	2.25	0.087644	0.52039			PI(36:2)	0.75663	-0.40233	1.4493	0.22083	0.54729					PI(36:2)	0.90892	-0.13777
	PI(36:3)	1.156	0.20914	-1.9922	0.11716	0.60538				PI(36:3)	1.2143	0.28016	-1.4504	0.22056	0.8059				PI(36:3)	0.82042	-0.28557	2.7118	0.053439	0.18131					PI(36:3)	0.88461	-0.17688	1.469	0.21577	0.59806			PI(36:3)	0.90275	-0.14761	0.98723	0.37942	0.63236					PI(36:3)	0.87714	-0.18912
	PI(36:4)	1.1632	0.21815	-2.0265	0.11267	0.60538				PI(36:4)	1.3234	0.40426	-4.6179	0.0098966	0.24423				PI(36:4)	0.91804	-0.12337	1.2451	0.28104	0.47835					PI(36:4)	1.0133	0.019051	-0.55325	0.60956	0.73301			PI(36:4)	0.78583	-0.34771	3.4298	0.02654	0.4172					PI(36:4)	0.89862	-0.15421
	PI(36:5)	1.0574	0.08052	-1.2243	0.28801	0.69531				PI(36:5)	1.2897	0.367	-3.1225	0.035441	0.42086				PI(36:5)	0.94778	-0.077377	2.0966	0.10406	0.26717					PI(36:5)	1.0864	0.11962	-1.0005	0.37367	0.61879			PI(36:5)	0.79436	-0.33214	6.3801	0.0030965	0.14708					PI(36:5)	0.87308	-0.19582
	PI(36:6)	0.91082	-0.13476	1.5505	0.19595	0.60538				PI(36:6)	0.9685	-0.046174	0.13145	0.90177	0.97831				PI(36:6)	1.0771	0.10716	-0.62745	0.5644	0.67429					PI(36:6)	1.4792	0.56478	-1.8893	0.13186	0.54501			PI(36:6)	0.82605	-0.27571	2.3621	0.077487	0.4172					PI(36:6)	1.4158	0.50161
	DGDG(34:3)	0.89636	-0.15785	1.606	0.18355	0.60538				DGDG(34:3)	0.96305	-0.054324	0.62217	0.56754	0.91679				DGDG(34:3)	1.0838	0.11616	1.1237	0.32402	0.48097					DGDG(34:3)	1.0183	0.026192	-0.45044	0.67573	0.77343			DGDG(34:3)	0.94824	-0.076678	0.67916	0.5343	0.71491					DGDG(34:3)	1.0836	0.11581
	DGDG(36:3)	0.9638	-0.053187	0.28798	0.78767	0.93536				DGDG(36:3)	0.95621	-0.064604	0.48855	0.65074	0.91679				DGDG(36:3)	1.084	0.11639	1.6147	0.18168	0.37018					DGDG(36:3)	1.2773	0.35307	-2.4732	0.068708	0.5021			DGDG(36:3)	0.82658	-0.27477	1.2473	0.28032	0.55723					DGDG(36:3)	1.2126	0.27816
	DGDG(36:6)	0.92007	-0.12019	1.462	0.21755	0.61453				DGDG(36:6)	1.0472	0.066539	-0.61871	0.5696	0.91679				DGDG(36:6)	0.91738	-0.12442	1.7828	0.1492	0.3457					DGDG(36:6)	1.0425	0.060035	-0.74698	0.49659	0.66446			DGDG(36:6)	0.94963	-0.074563	0.89306	0.4223	0.64707					DGDG(36:6)	1.0619	0.086711
	DGDG(38:6)	0.87165	-0.19819	1.6261	0.17926	0.60538				DGDG(38:6)	1.0157	0.022509	-0.24976	0.81507	0.9679				DGDG(38:6)	0.91278	-0.13167	1.0949	0.33507	0.48229					DGDG(38:6)	1.0474	0.066777	-0.57444	0.59643	0.72895			DGDG(38:6)	0.93944	-0.09013	0.72977	0.50597	0.70687					DGDG(38:6)	1.0824	0.11417
	MGDG(36:4)	0.89741	-0.15616	1.3354	0.25266	0.66675				MGDG(36:4)	1.0191	0.027252	-0.34439	0.74789	0.93411				MGDG(36:4)	0.784	-0.35107	-0.74404	0.49818	0.61464					MGDG(36:4)	1.1092	0.14958	-0.80133	0.46784	0.66446			MGDG(36:4)	1.0739	0.10284	-1.1863	0.30114	0.56945					MGDG(36:4)	1.2126	0.27806
	MGDG(36:5)	0.82584	-0.27607	2.0805	0.10596	0.60538				MGDG(36:5)	0.93348	-0.099307	2.5395	0.064016	0.5068				MGDG(36:5)	0.89892	-0.15374	-0.77331	0.4825	0.60313					MGDG(36:5)	1.0892	0.12327	-0.8527	0.44188	0.66446			MGDG(36:5)	1.1042	0.143	-1.3121	0.25971	0.5478					MGDG(36:5)	1.1944	0.25627
	MGDG(36:6)	0.87132	-0.19872	2.1782	0.094936	0.60538				MGDG(36:6)	1.0327	0.046444	-0.4492	0.67655	0.91679				MGDG(36:6)	0.90364	-0.14619	1.1419	0.31722	0.47835					MGDG(36:6)	1.0478	0.067365	-0.82232	0.45709	0.66446			MGDG(36:6)	0.98219	-0.025932	0.23886	0.82296	0.91977					MGDG(36:6)	1.0852	0.11799
	SQDG(36:1)	0.92466	-0.113	0.90591	0.41622	0.72072				SQDG(36:1)	0.99239	-0.011023	0.070179	0.94742	0.97831				SQDG(36:1)	0.93436	-0.097953	0.58933	0.58732	0.68883					SQDG(36:1)	1.0601	0.084156	-1.1941	0.29841	0.61628			SQDG(36:1)	0.92295	-0.11568	0.76727	0.4857	0.69912					SQDG(36:1)	1.1549	0.20772
	SQDG(38:4)	0.99313	-0.0099387	0.15607	0.88354	0.96766				SQDG(38:4)	1.13	0.17638	-2.1909	0.093598	0.588				SQDG(38:4)	0.88575	-0.17503	0.96617	0.38867	0.52748					SQDG(38:4)	1.1486	0.19987	-2.4764	0.068474	0.5021			SQDG(38:4)	0.90799	-0.13925	0.81664	0.45998	0.69362					SQDG(38:4)	1.1919	0.25328
[truncated: 66 more columns]

## Sheet: Table S7
	Table. Multiple comparisons of metabolites in Wyalkatchem, Young, Wyalkatchem vs. Young across all the time points by using One-Way ANOVA (with FDR-adjusted p < 0.05 as significance), followed by Tukey test to determine which specific two groups are significantly different.
In Wyalkatchem									In Young
	One-way ANOVA									One-way ANOVA
	f.value	p.value	FDR-adjusted p value	Tukey's HSD						f.value	p.value	FDR-adjusted p value	Tukey's HSD
2-Oxoglutarate	12.882	0.00058821	0.0042645	WST2-WST1; WST4-WST1; WST3-WST2; WST4-WST3					2-Oxoglutarate	7.9103	0.0038331	0.037564	YST3-YST0; YST4-YST1; YST4-YST3
Alanine	21.068	7.3463e-05	0.00076528	WST1-WST0; WST3-WST0; WST2-WST1; WST3-WST2; WST4-WST3					Aconitate	7.1162	0.005582	0.04047	YST2-YST0; YST2-YST1
Aspartate	7.8433	0.0039526	0.020841	WST3-WST0; WST3-WST2					Asparagine	10.637	0.0012598	0.018267	YST1-YST0; YST2-YST0; YST3-YST0; YST4-YST0
beta-Alanine	23.19	4.8113e-05	0.00069764	WST1-WST0; WST3-WST0; WST4-WST0; WST2-WST1; WST3-WST2					Aspartate	13.674	0.00046123	0.011198	YST1-YST0; YST3-YST0; YST2-YST1; YST4-YST1; YST3-YST2; YST4-YST3
Fructose	5.6664	0.012017	0.049783	WST1-WST0; WST4-WST0; WST4-WST3					Cysteine	6.2411	0.0087456	0.046113	YST3-YST0; YST4-YST3
Fructose-6-P	20.711	7.9167e-05	0.00076528	WST1-WST0; WST3-WST0; WST2-WST1; WST4-WST1; WST4-WST3					Galactose	6.6439	0.007078	0.041052	YST1-YST0; YST3-YST0; YST4-YST0
Glucose	8.0152	0.0036548	0.020841	WST1-WST0; WST4-WST0					Glycine	7.2737	0.0051696	0.04047	YST1-YST0; YST2-YST1; YST4-YST1
Glucose-6-P	23.57	4.4769e-05	0.00069764	WST1-WST0; WST3-WST0; WST2-WST1; WST4-WST1; WST4-WST3					Maltose	19.604	0.00010059	0.005834	YST1-YST0; YST3-YST0; YST2-YST1; YST4-YST1; YST3-YST2; YST4-YST3
Glutamate	6.7487	0.0067082	0.029929	WST3-WST0; WST3-WST1					Methionine	12.931	0.00057923	0.011198	YST1-YST0; YST2-YST1; YST4-YST1; YST3-YST2
Maltose	67.756	3.3217e-07	1.9266e-05	WST1-WST0; WST3-WST0; WST2-WST1; WST4-WST1; WST3-WST2; WST4-WST3					Raffinose	6.6653	0.0070005	0.041052	YST3-YST0; YST3-YST1
Putrescine	40.001	4.0184e-06	0.00011653	WST3-WST0; WST4-WST0; WST3-WST1; WST4-WST1; WST3-WST2; WST4-WST2; WST4-WST3					Threonine	7.8804	0.003886	0.037564	YST2-YST0; YST4-YST0; YST2-YST1; YST4-YST1
Raffinose	15.982	0.00024107	0.0019975	WST2-WST0; WST3-WST0; WST4-WST0; WST2-WST1; WST3-WST1; WST4-WST1
Serine	6.9178	0.006159	0.029769	WST3-WST0; WST3-WST2; WST4-WST3
Shikimate	8.0183	0.0036498	0.020841	WST2-WST0; WST3-WST1; WST3-WST2; WST4-WST3
Between Wyalkatchem and Young
	One-way ANOVA
	f.value	p.value	FDR-adjusted p value	Tukey's HSD
2-Oxoglutarate	8.8138	2.9601e-05	0.00015608	YST3-WST0; WST2-WST1; WST4-WST1; YST4-WST1; WST3-WST2; YST1-WST2; YST3-WST2; YST1-WST4; YST3-WST4; YST3-YST0; YST4-YST1; YST3-YST2; YST4-YST3
Aconitate	6.042	0.00040693	0.0012422	YST0-WST0; YST1-WST0; YST0-WST3; YST1-WST3; YST0-WST4; YST1-WST4
Alanine	12.563	1.9259e-06	1.8617e-05	WST1-WST0; WST3-WST0; YST2-WST0; YST3-WST0; WST2-WST1; WST3-WST2; YST1-WST2; YST2-WST2; YST3-WST2; WST4-WST3; YST0-WST3; YST4-WST3; YST2-WST4; YST3-WST4
Asparagine	2.9901	0.01981	0.031916	YST3-YST0
Aspartate	9.2622	2.0488e-05	0.00011883	WST3-WST0; YST1-WST0; YST3-WST0; WST3-WST2; YST1-WST2; YST3-WST2; YST0-WST3; YST2-WST3; YST4-WST3; YST1-YST0; YST3-YST0; YST2-YST1; YST3-YST2
beta-Alanine	15.113	4.2515e-07	8.2196e-06	WST1-WST0; WST3-WST0; WST4-WST0; YST0-WST0; YST1-WST0; YST2-WST0; YST3-WST0; YST4-WST0; WST2-WST1; YST3-WST1; WST3-WST2; YST1-WST2; YST2-WST2; YST3-WST2; YST3-WST3; YST3-WST4; YST3-YST0; YST3-YST1; YST4-YST3
Cysteine	6.5791	0.00023202	0.00079158	YST3-WST2; YST3-WST3; YST1-WST4; YST2-WST4; YST3-WST4; YST3-YST0; YST4-YST3
Fructose	3.4102	0.010687	0.020662	YST1-WST1; YST1-WST4; YST3-WST4
Fructose-6-P	10.199	9.8888e-06	6.3728e-05	WST1-WST0; WST3-WST0; YST0-WST0; YST1-WST0; YST2-WST0; YST3-WST0; WST2-WST1; WST4-WST1; WST4-WST3; YST1-WST4; YST3-WST4
Fucose	2.9474	0.021126	0.033117	YST0-WST2
GABA	3.512	0.0092429	0.019146	YST0-WST3; YST2-YST0
Galactitol	3.1096	0.016573	0.027463	YST1-WST2; YST1-WST4
Galactose	3.1617	0.015342	0.026558	YST3-WST3
Glucose	3.3211	0.012153	0.022028	YST1-WST4; YST1-YST0
Glucose-6-P	13.343	1.1839e-06	1.7166e-05	WST1-WST0; WST3-WST0; YST1-WST0; YST2-WST0; YST3-WST0; WST2-WST1; WST4-WST1; YST0-WST1; YST2-WST1; YST4-WST1; YST3-WST2; WST4-WST3; YST1-WST4; YST3-WST4; YST3-YST0
Glutamate	10.872	6.0404e-06	4.3793e-05	WST3-WST0; YST0-WST0; YST2-WST0; YST3-WST0; YST4-WST0; WST3-WST1; YST0-WST1; YST2-WST1; YST3-WST1; YST4-WST1; YST2-WST2; YST3-WST2; YST2-WST4; YST2-YST1
Glutamine	3.4709	0.0097986	0.019597	YST2-WST1; YST4-WST1
Glycine	3.3318	0.011965	0.022028	YST1-YST0; YST2-YST1; YST4-YST1
Histidine	6.65	0.00021591	0.00078267	YST0-WST0; YST1-WST0; YST0-WST1; YST1-WST1; YST0-WST2; YST0-WST3; YST0-WST4
Isocitrate	3.9776	0.0048593	0.011274	YST3-WST0; YST3-WST2
Maltose	30.137	1.0188e-09	5.9088e-08	WST1-WST0; WST3-WST0; YST1-WST0; YST3-WST0; WST2-WST1; WST4-WST1; YST0-WST1; YST2-WST1; YST4-WST1; WST3-WST2; YST1-WST2; YST3-WST2; WST4-WST3; YST2-WST3; YST4-WST3; YST0-WST4; YST1-WST4; YST3-WST4; YST1-YST0; YST3-YST0; YST2-YST1; YST4-YST1; YST3-YST2; YST4-YST3
Mannitol	8.154	5.2159e-05	0.00023271	YST1-WST0; YST2-WST0; YST3-WST0; YST4-WST0; YST1-WST1; YST2-WST1; YST3-WST1; YST4-WST1; YST3-WST2; YST1-WST3; YST3-WST3; YST1-YST0; YST3-YST0
Melibiose	3.5372	0.0089195	0.019146	YST3-WST0; YST4-WST0
Methionine	6.5208	0.00024626	0.00079352	YST2-WST0; YST4-WST0; YST2-WST1; YST4-WST1; YST2-WST2; YST4-WST2; YST2-WST3; YST4-WST3; YST1-YST0; YST2-YST1; YST4-YST1
Phenethylamine	12.669	1.8007e-06	1.8617e-05	YST0-WST0; YST1-WST0; YST2-WST0; YST3-WST0; YST0-WST1; YST1-WST1; YST2-WST1; YST3-WST1; YST4-WST1; YST0-WST2; YST1-WST2; YST2-WST2; YST3-WST2; YST0-WST3; YST1-WST3; YST2-WST3; YST3-WST3; YST0-WST4; YST1-WST4; YST2-WST4
Phenylalanine	5.7689	0.00054792	0.001589	YST1-WST0; YST2-WST0; YST3-WST0; YST1-WST1; YST2-WST1; YST3-WST1; YST1-WST2; YST2-WST2; YST3-WST2
Pipecolate	2.7367	0.029144	0.044483	YST4-WST0
Proline	4.5205	0.0023945	0.0063129	YST2-WST2; YST3-WST2; YST4-WST2
Putrescine	20.898	2.6737e-08	7.7537e-07	WST3-WST0; WST4-WST0; WST3-WST1; WST4-WST1; YST0-WST1; WST3-WST2; WST4-WST2; YST0-WST3; YST1-WST3; YST2-WST3; YST3-WST3; YST4-WST3; YST0-WST4; YST1-WST4; YST2-WST4; YST3-WST4; YST4-WST4
Quinate	7.0098	0.00015096	0.00058372	YST3-WST0; YST1-WST1; YST2-WST1; YST3-WST1; YST2-WST2; YST3-WST2; YST2-WST4; YST3-WST4; YST2-YST0; YST3-YST0
Raffinose	8.5079	3.8342e-05	0.00018532	WST2-WST0; WST3-WST0; WST4-WST0; YST3-WST0; YST4-WST0; WST3-WST1; YST3-WST1; YST4-WST1; YST3-YST0; YST3-YST1; YST4-YST1; YST3-YST2
Ribose	3.1518	0.015568	0.026558
Serine	11.139	4.9969e-06	4.1403e-05	WST3-WST0; YST1-WST0; YST2-WST0; YST3-WST0; YST4-WST0; YST2-WST1; YST3-WST1; WST3-WST2; YST1-WST2; YST2-WST2; YST3-WST2; YST1-WST4; YST2-WST4; YST3-WST4
Shikimate	7.4963	9.4804e-05	0.00039276	YST1-WST1; YST2-WST1; YST3-WST1; YST1-WST2; YST2-WST2; YST3-WST2; YST1-WST4; YST2-WST4; YST3-WST4; YST3-YST0
Sucrose	4.383	0.002853	0.0071944	WST1-WST0; WST3-WST0; WST4-WST0; YST0-WST0; YST1-WST0; YST2-WST0; YST3-WST0; YST4-WST0
Trehalose	3.9381	0.0051255	0.011434	YST0-WST0; YST0-WST1; YST0-WST3; YST0-WST4
Tryptophan	3.9797	0.0048456	0.011274	YST4-WST0; YST1-WST1; YST2-WST1; YST4-WST1
Tyrosine	2.6909	0.031282	0.046522	YST1-WST0
Xylose	4.7214	0.001863	0.0051455	YST1-WST1; YST1-WST2; YST3-WST2; YST1-WST3

## Sheet: Table S8
	Table. Multiple comparisons of phospholipids in Wyalkatchem, Young, Wyalkatchem vs. Young across all the time points by using One-Way ANOVA (with FDR-adjusted p < 0.05 as significance), followed by Tukey test to determine which specific two groups are significantly different.
In Wyalkatchem						In Young
	One-way ANOVA						One-way ANOVA
	f.value	p.value	FDR-adjusted p value	Tukey's HSD			f.value	p.value	FDR-adjusted p value	Tukey's HSD
LPC160	9.9399	0.0016374	0.023481	WT1-W_Con; WT2-W_Con; WT3-W_Con; WT4-W_Con		PC375	272.65	3.6875e-10	3.5031e-08	YT1-Y_Con; YT2-Y_Con; YT3-Y_Con; YT4-Y_Con
PC320	10.876	0.0011554	0.023481	WT2-W_Con; WT3-W_Con; WT4-W_Con; WT3-WT1; WT4-WT1		PG364	13.032	0.00056129	0.017774	YT1-Y_Con; YT2-Y_Con; YT3-Y_Con; YT4-Y_Con
PC321	7.9932	0.0036915	0.031881	WT3-W_Con; WT3-WT1; WT4-WT3		PG366	22.447	5.5575e-05	0.0026398	YT1-Y_Con; YT2-Y_Con; YT3-Y_Con; YT4-Y_Con
PC343	14.192	0.0003957	0.015818	WT1-W_Con; WT2-W_Con; WT3-W_Con; WT4-W_Con; WT3-WT1		PI364	10.567	0.001293	0.030709	YT1-Y_Con; YT2-Y_Con; YT3-Y_Con
PC374	6.7988	0.0065395	0.04518	WT3-W_Con; WT4-WT3
PC375	8.3441	0.0031567	0.029989	WT2-W_Con; WT3-W_Con; WT3-WT1; WT4-WT3
PE331	6.7634	0.0066581	0.04518	WT1-W_Con; WT2-W_Con; WT4-W_Con
PE340	7.4955	0.0046487	0.036802	WT3-W_Con; WT3-WT1; WT4-WT3
PE343	20.402	8.4539e-05	0.0080312	WT1-W_Con; WT2-W_Con; WT3-W_Con; WT4-W_Con; WT3-WT1
PE366	10.649	0.0012545	0.023481	WT2-W_Con; WT2-WT1; WT4-WT1; WT3-WT2
PE383	8.7911	0.0026037	0.027484	WT3-W_Con; WT3-WT1; WT4-WT3
PE414	13.41	0.00049952	0.015818	WT3-W_Con; WT3-WT1; WT3-WT2; WT4-WT3
PG365	6.5265	0.0075212	0.047634	WT1-W_Con; WT3-W_Con; WT2-WT1
PI342	9.775	0.0017457	0.023481	WT2-W_Con; WT3-W_Con; WT2-WT1; WT4-WT2; WT4-WT3
PI365	9.46	0.0019773	0.023481	WT2-W_Con; WT2-WT1; WT4-WT1; WT3-WT2
Between Wyalkatchem and Young
	One-way ANOVA
	f.value	p.value	FDR-adjusted p value	Tukey's HSD
DGDG343	2.7591	0.028156	0.043849
LPC150	2.8511	0.02445	0.040047
LPC160	4.284	0.003242	0.008105	WT2-W_Con; WT3-W_Con; Y_Con-W_Con; YT2-W_Con; YT3-W_Con; YT4-W_Con
LPC170	5.5468	0.00070226	0.0030325	Y_Con-W_Con; YT1-W_Con; YT2-W_Con; YT3-W_Con; YT2-WT1; YT1-WT4; YT2-WT4
LPC181	31.761	6.3117e-10	2.503e-08	Y_Con-W_Con; YT1-W_Con; YT2-W_Con; YT3-W_Con; YT4-W_Con; Y_Con-WT1; YT1-WT1; YT2-WT1; YT3-WT1; YT4-WT1; Y_Con-WT2; YT1-WT2; YT2-WT2; YT3-WT2; YT4-WT2; Y_Con-WT3; YT1-WT3; YT2-WT3; YT3-WT3; YT4-WT3; Y_Con-WT4; YT1-WT4; YT2-WT4; YT3-WT4; YT4-WT4; YT4-YT3
LPC182	30.988	7.9042e-10	2.503e-08	Y_Con-W_Con; YT1-W_Con; YT2-W_Con; YT3-W_Con; YT4-W_Con; Y_Con-WT1; YT1-WT1; YT2-WT1; YT3-WT1; YT4-WT1; Y_Con-WT2; YT1-WT2; YT2-WT2; YT3-WT2; YT4-WT2; Y_Con-WT3; YT1-WT3; YT2-WT3; YT3-WT3; YT4-WT3; Y_Con-WT4; YT1-WT4; YT2-WT4; YT3-WT4; YT4-WT4
LPC183	21.314	2.251e-08	5.3461e-07	Y_Con-W_Con; YT1-W_Con; YT2-W_Con; YT3-W_Con; YT4-W_Con; Y_Con-WT1; YT1-WT1; YT2-WT1; YT3-WT1; YT4-WT1; Y_Con-WT2; YT2-WT2; YT3-WT2; YT4-WT2; Y_Con-WT3; YT1-WT3; YT2-WT3; YT3-WT3; YT4-WT3; Y_Con-WT4; YT1-WT4; YT2-WT4; YT3-WT4; YT4-WT4
LPG160	3.0522	0.018051	0.030621
MGDG364	4.3977	0.0027996	0.0071883	YT2-W_Con; YT2-WT1; YT3-WT1; YT2-WT2; YT2-WT3; YT2-WT4
MGDG365	3.5352	0.008944	0.017702	YT2-WT1
PC320	5.012	0.0013082	0.0051784	WT3-W_Con; YT2-W_Con; YT3-W_Con; WT3-WT1; YT2-WT1; YT3-WT1
PC321	4.1799	0.0037143	0.0090476	YT2-W_Con; YT3-W_Con; YT3-WT4
PC331	3.2995	0.012539	0.022908	YT1-W_Con; YT4-W_Con
PC342	4.9324	0.0014396	0.0053293	YT3-WT2; Y_Con-WT3; YT2-WT3; YT3-WT3; YT3-WT4
PC343	3.3897	0.011007	0.020912	WT3-W_Con; Y_Con-WT3; YT2-WT3; YT3-WT3
PC351	2.6728	0.032175	0.0493
PC360	4.5604	0.0022772	0.0067605	WT3-WT1; Y_Con-WT1; YT3-WT1; YT3-WT2
PC361	2.7634	0.027968	0.043849	YT2-WT3
PC362	2.9487	0.021084	0.035141	YT2-WT3; YT4-WT3
PC363	4.026	0.0045543	0.010301	YT2-W_Con; YT2-WT3; YT4-WT3
PC364	3.7563	0.0065688	0.013566	YT2-WT3; YT3-WT3
PC365	3.4204	0.010532	0.020419	YT3-WT3
PC366	10.776	6.4694e-06	7.6824e-05	Y_Con-W_Con; YT2-W_Con; YT3-W_Con; YT4-W_Con; Y_Con-WT1; YT2-WT1; YT3-WT1; YT4-WT1; Y_Con-WT2; YT2-WT2; YT3-WT2; YT4-WT2; Y_Con-WT3; YT2-WT3; YT3-WT3; YT4-WT3; YT2-WT4; YT3-WT4; YT4-WT4
PC375	184.85	2.9463e-17	2.7989e-15	Y_Con-W_Con; Y_Con-WT1; Y_Con-WT2; Y_Con-WT3; Y_Con-WT4; YT1-Y_Con; YT2-Y_Con; YT3-Y_Con; YT4-Y_Con
PC383	8.371	4.3145e-05	0.00027325	Y_Con-W_Con; YT1-W_Con; YT2-W_Con; YT3-W_Con; YT4-W_Con; YT4-WT1; YT2-WT2; YT3-WT2; YT4-WT2; YT2-WT3; YT3-WT3; YT4-WT3
PC384	14.62	5.5963e-07	8.8608e-06	Y_Con-W_Con; YT1-W_Con; YT2-W_Con; YT3-W_Con; YT4-W_Con; YT1-WT1; YT2-WT1; YT3-WT1; YT4-WT1; Y_Con-WT2; YT1-WT2; YT2-WT2; YT3-WT2; YT4-WT2; Y_Con-WT3; YT1-WT3; YT2-WT3; YT3-WT3; YT4-WT3; YT2-WT4; YT3-WT4; YT4-WT4
PC385	9.3999	1.8346e-05	0.00016034	YT2-W_Con; YT3-W_Con; YT4-W_Con; YT2-WT1; YT3-WT1; YT4-WT1; YT2-WT2; YT3-WT2; YT4-WT2; YT2-WT3; YT3-WT3; YT4-WT3; YT2-WT4; YT3-WT4; YT4-WT4
PC386	5.7326	0.00057038	0.0025803	YT2-WT1; YT4-WT1; YT2-WT2; YT4-WT2; YT2-WT3; YT3-WT3; YT4-WT3
PC393	3.3088	0.012371	0.022908	Y_Con-WT4; YT2-WT4
PC394	4.1122	0.0040611	0.0096451	Y_Con-W_Con; YT1-W_Con; YT2-W_Con; YT3-W_Con; YT4-W_Con
PC396	4.4751	0.0025364	0.0068846	YT2-W_Con; YT4-W_Con; YT2-WT2
PE321	4.5916	0.0021895	0.0067099	Y_Con-W_Con; YT2-W_Con; YT3-W_Con; YT2-WT1; YT3-WT1
PE323	9.385	1.8566e-05	0.00016034	YT2-W_Con; YT4-W_Con; YT2-WT1; YT3-WT1; YT4-WT1; YT1-WT2; YT2-WT2; YT3-WT2; YT4-WT2; YT1-WT3; YT2-WT3; YT3-WT3; YT4-WT3; YT2-WT4; YT3-WT4; YT4-WT4
PE331	8.5448	3.7152e-05	0.00025797	WT1-W_Con; WT2-W_Con; WT4-W_Con; Y_Con-W_Con; YT1-W_Con; YT2-W_Con; YT3-W_Con; YT4-W_Con
PE342	4.7505	0.0017971	0.0063231	YT1-WT2; YT3-WT2; YT3-WT3; YT3-WT4
PE343	3.8215	0.0060059	0.012679	WT3-W_Con; YT3-WT3
PE354	8.1247	5.353e-05	0.00031783	Y_Con-W_Con; Y_Con-WT1; Y_Con-WT2; Y_Con-WT3; YT2-WT3; YT4-WT3; Y_Con-WT4; YT1-Y_Con; YT3-Y_Con
PE356	4.028	0.0045422	0.010301	Y_Con-WT2; Y_Con-WT4; YT3-Y_Con
PE364	4.6199	0.0021134	0.0066924	YT1-WT2; YT3-WT2; YT1-WT3; YT3-WT3; YT3-WT4
PE366	19.821	4.2384e-08	8.053e-07	YT1-W_Con; YT2-W_Con; YT3-W_Con; YT4-W_Con; YT1-WT1; YT2-WT1; YT3-WT1; YT4-WT1; YT1-WT2; YT2-WT2; YT3-WT2; YT4-WT2; YT1-WT3; YT2-WT3; YT3-WT3; YT4-WT3; YT1-WT4; YT2-WT4; YT3-WT4; YT4-WT4; YT2-Y_Con; YT3-Y_Con
PE381	3.1936	0.014637	0.025751	WT3-WT1; WT4-WT3; YT4-WT3
PE382	3.1354	0.015951	0.027551	WT3-WT1; YT4-WT3
PE383	9.5599	1.6161e-05	0.00016034	WT3-WT1; Y_Con-WT2; YT1-WT2; YT2-WT2; YT3-WT2; YT4-WT2; WT4-WT3; Y_Con-WT3; YT1-WT3; YT2-WT3; YT3-WT3; YT4-WT3
PE404	3.9147	0.0052901	0.011422	WT3-WT1; YT4-WT2; YT4-WT3
PE405	4.6654	0.0019968	0.0065529	YT1-W_Con; YT1-WT1; YT1-WT4; YT4-YT1
PE409	4.5045	0.0024436	0.0068322	YT3-W_Con; YT2-WT2; YT3-WT2; YT2-WT4; YT3-WT4
PE414	8.5179	3.8017e-05	0.00025797	WT3-W_Con; Y_Con-W_Con; YT1-W_Con; YT2-W_Con; WT3-WT1; Y_Con-WT1; YT1-WT1; YT2-WT1; Y_Con-WT2; YT1-WT2; WT4-WT3; Y_Con-WT4; YT1-WT4; YT2-WT4; YT4-Y_Con
PG320	4.4047	0.0027747	0.0071883	YT2-WT2; Y_Con-WT3; YT2-WT3
PG321	11.188	4.8297e-06	6.5545e-05	Y_Con-W_Con; YT2-W_Con; Y_Con-WT1; YT2-WT1; Y_Con-WT2; YT2-WT2; YT3-WT2; Y_Con-WT3; YT1-WT3; YT2-WT3; YT3-WT3; YT4-WT3; Y_Con-WT4; YT1-WT4; YT2-WT4; YT3-WT4; YT4-WT4
PG343	2.7939	0.026686	0.042969
PG344	7.8507	6.8414e-05	0.00036107	YT2-WT2; Y_Con-WT3; YT2-WT3; YT3-WT3; YT4-WT3; Y_Con-WT4; YT1-WT4; YT2-WT4; YT3-WT4; YT4-WT4
PG363	3.2413	0.013649	0.024466	Y_Con-WT1; Y_Con-WT4; YT2-Y_Con; YT4-Y_Con
PG364	8.996	2.5448e-05	0.00020147	WT1-W_Con; YT1-W_Con; YT3-W_Con; YT4-W_Con; Y_Con-WT1; YT1-WT2; YT3-WT2; YT4-WT2; YT3-WT3; YT1-Y_Con; YT2-Y_Con; YT3-Y_Con; YT4-Y_Con
PG365	7.212	0.00012411	0.00062054	YT1-W_Con; YT3-W_Con; Y_Con-WT1; YT1-WT2; YT3-WT2; Y_Con-WT3; Y_Con-WT4; YT1-Y_Con; YT3-Y_Con; YT4-Y_Con
PG366	7.9688	6.1506e-05	0.00034371	Y_Con-W_Con; YT3-W_Con; Y_Con-WT1; YT3-WT2; Y_Con-WT3; Y_Con-WT4; YT1-Y_Con; YT2-Y_Con; YT3-Y_Con; YT4-Y_Con
PG367	4.9216	0.0014585	0.0053293	YT2-WT3; YT3-WT3; Y_Con-WT4; YT2-WT4; YT3-WT4
PI342	4.504	0.0024452	0.0068322	Y_Con-WT2; YT1-WT2; YT3-WT2; Y_Con-WT3; YT1-WT3; YT3-WT3
PI362	3.6163	0.0079798	0.016129	WT3-WT1; Y_Con-WT1; YT3-WT1
PI364	4.664	0.0020004	0.0065529	WT2-WT1; Y_Con-WT1; YT1-Y_Con; YT3-Y_Con
PI365	6.9333	0.00016272	0.00077293	Y_Con-W_Con; WT2-WT1; Y_Con-WT1; YT1-WT2; YT3-WT2; Y_Con-WT3; YT3-WT4; YT1-Y_Con; YT3-Y_Con; YT3-YT2; YT4-YT3
PI366	5.4128	0.00081805	0.0033789	YT3-WT1; YT2-WT2; YT3-WT2; YT2-WT4; YT3-WT4
SQDG384	3.9228	0.0052326	0.011422	YT2-WT3; YT2-WT4; YT3-WT4

## Sheet: Table S9
	Table. The unsaturation to saturation ratio in Wyalkatchem and Young across all the time points
Sample	W_Con1	W_Con2	W_Con3	WT1_1	WT1_2	WT1_3	WT2_1	WT2_2	WT2_3	WT3_1	WT3_2	WT3_3	WT4_1	WT4_2	WT4_3	Y_Con1	Y_Con2	Y_Con3	YT1_1	YT1_2	YT1_3	YT2_1	YT2_2	YT2_3	YT3_1	YT3_2	YT3_3	YT4_1	YT4_2	YT4_3
Group	W_Con	W_Con	W_Con	WT1	WT1	WT1	WT2	WT2	WT2	WT3	WT3	WT3	WT4	WT4	WT4	Y_Con	Y_Con	Y_Con	YT1	YT1	YT1	YT2	YT2	YT2	YT3	YT3	YT3	YT4	YT4	YT4
LPC(15:0)	168.565	108.977	125.799	178.477	89.214	120.318	104.203	96.1842	98.4848	143.645	130.155	286.619	119.655	106.459	121.386	120.946	35.6633	69.9497	68.7817	83.95	63.2323	62.7189	88.5279	48.3417	85.9809	66.65	245.729	71.8224	61.1682	78.7437
LPC(16:0)	2992.78	2417.49	3613.84	3004.06	1959.91	2276.36	1967.44	1936.54	2111.21	2296.45	2346.13	2351.81	2787.39	2127.89	2468.81	2473.29	1992.55	1720.3	2229.54	2385.85	1942.17	1694.84	1548.43	1653.97	2388.8	1724.25	1599.05	1754.53	1616.73	2206.78
LPC(17:0)	161.722	100.047	164.703	132.64	96.7686	120.727	111.401	92.193	113.384	136.075	115.876	119.381	152.118	105.359	170.941	119.144	71.1224	58.593	64.8731	74.55	61.7677	40.8295	90.7614	53.1156	84.7368	55.4	69.9497	76.8692	90.4673	96.4824
LPG(16:0)	333.636	257.442	345.525	349.442	240.131	279.091	342.802	183.377	155.556	318.364	269.072	276.333	205.714	243.923	227.97	328.198	135.357	219.045	240	281.1	172.626	285.161	296.497	327.839	524.306	301.9	362.01	260.374	342.056	335.276
PC(32:0)	13937.6	13605.5	13792.5	18143	11751.4	13946.8	10601.8	12359.2	10998.3	10294.6	11991	9026.33	10328.1	10144.4	13021.6	12931.8	13916.1	12460.8	15828.8	10425.7	8522.02	8954.19	7672.54	9945.23	6800.48	9394.05	9695.83	12483.2	12885.6	12264.9
PC(34:0)	49052.4	41054.7	63727.4	58073.6	61608.8	57558	55012.4	63826.3	62712.8	54426.5	48033.8	48060.8	66168.8	58305.1	88218.4	52816.6	70871.5	67021.8	68464.6	56621.3	50037.7	59567.3	62203	63784.6	44948.9	52739.8	48148.9	58792.7	56644.8	76430.8
PC(36:0)	2692.15	2004.98	3380.41	4133.55	3470.39	3397.5	3089.47	3552.28	3139.19	2819.72	2432.16	2509.33	3297.04	3022.87	3880.54	2049.37	2262.3	2434.47	3319.34	2727	1913.33	2739.86	3054.06	2966.88	2126.89	1787.25	1857.04	2545	2800.89	4054.17
PE(34:0)	1173.97	934.558	1312.33	1380.41	1207.73	1326.86	1163.57	1246.14	1248.03	1150.7	1119.23	986.286	1444.38	1222.25	1554.01	1165	1423.47	1232.76	1452.89	1271.7	997.727	1092.9	1115.69	1239.45	913.158	1165.35	1081.86	1271.96	1202.48	1564.92
PG(32:0)	5702.97	4854.56	5344.89	7308.27	5161	5357.36	5166.09	4926.45	5378.48	5272.1	5824.85	5244.1	6114.78	6248.95	5757.48	5924.32	6595.15	6734.72	6016.5	6587.1	5516.01	5943.78	7240.46	6607.69	6001.1	6005.2	5673.17	5168.74	5871.78	6341.41
PG(34:0)	69893.1	64885.2	68112.1	89046.1	63712.5	70742.9	74687.7	73615	78257.9	79949.6	89753.5	74022	84374.7	81901.5	81473.6	73745.2	83938.3	76861.8	91917.5	87421.2	74550.7	75216.2	85850.9	86016.5	83393.9	82327.9	82657.4	80453.3	85282.9	85860.5
SUM of saturation	146109	130223	159920	181750	149298	155126	152247	161834	164213	156808	162016	142883	174993	163429	196895	151674	181241	168814	189603	167880	143777	155598	169161	172644	147268	155568	151391	162878	166799	189234
LPC(18:1)	24841.8	9653.21	21049.4	19356.5	12706.4	11916.6	14946.6	12166.1	10867.9	12645.7	8306.91	12240	18869.6	18169.3	25219.4	5272.66	2357.81	3610.45	3527.31	5318.5	3191.41	4915.02	3220.05	3296.43	1750.67	1789.3	2018.09	3310	4228.6	5542.51
LPC(18:2)	229552	96783	103032	157835	66917.3	92383	91304.2	73835.5	57801.9	113166	78506.8	112941	113053	119304	166434	26084.7	9618.62	16882.8	14812.3	35825.4	21306.1	20669.9	11147.2	13432.6	11620.3	11060.1	12273.3	12427.6	17941.3	18486.2
LPC(18:3)	110136	45538	48846.1	60345.3	33825.7	37608.1	37251	32840.1	24735.6	41421	31750.7	44525	43161.6	46047.1	68972.4	14894.6	4722.81	8208.39	7918.02	19016.2	12678.5	10004.4	5284.06	6233.17	11035.9	7753.65	8559.75	6867.06	9546.68	8509.15
LPC(24:4)	1925.84	1819.12	1773.52	1675.69	1443.14	1176.18	1599.71	1824.61	2195.71	1150.89	1120.77	1864.38	1843.15	1769.81	1096.24	1598.2	2034.39	1728.69	1787.77	1573.6	1639.55	1610.23	1324.01	1862.31	2012.97	1661.95	1983.22	1509.72	1469.86	1787.49
PC(32:1)	35667.8	30688.6	39071.2	35298	37603.1	36157.9	32340.4	33973.2	37499.3	33660.8	32934.8	30951.9	40870.5	36893.8	46702.8	26398.4	37080.9	32728	34438.4	28257.3	24231.3	25911.8	24165.4	28533.3	21519.3	27566.9	27530.4	33119.8	32900.7	38433.9
PC(32:2)	20248.2	17923.2	22764.4	20538.7	20129.7	22832.4	18533.6	22536.5	25702.8	23854.9	19689.2	18952.2	25836.5	23667.3	32903.4	18032.7	28002	23815.7	20970	21678	20387.5	19905.9	20207.4	22272	15125.6	18893.5	18337.8	19146.7	23388.7	25969.1
PC(33:1)	18347.9	16408.8	17889.4	20686	14802.8	16451.6	20369.2	15991.7	16978	17515.1	18064.2	18958.8	16864.6	16458	17308.5	15869.2	15073.8	16218.8	14200.6	14338.3	13462.5	14107.6	17304.1	15360	17428.6	14913.5	15297.6	14441.8	14353.6	14971.5
PC(33:2)	28754.5	28912	24474.9	33476.7	18071	26099.1	32517.6	23303.5	25922.6	28541.3	30287.6	30766.6	25709.8	24978.1	23795.8	26584.2	23422.6	26176.4	20650	23321.6	23593	22449.5	31046.4	24570.7	30556.1	23702.8	25420.7	22706.7	24305.4	20312.5
PC(33:3)	17477.3	18314.8	16761.6	19921.7	13068.2	17418.8	21225.4	16303.7	17890.3	18715	19256.8	18727.3	18876	16904.1	19569.6	17274.6	17058.8	17563.6	14069.5	15395.4	15710.7	14363.6	19498.6	15232	18741	15628.1	16967.3	16404.4	16417.5	15638.9
PC(33:4)	6766.94	6770.74	7007.31	7979.85	5193.06	6845.86	8097.44	7592.5	8481.21	7357.01	7675.36	6991.19	8869.51	7742.63	8811.88	6220.09	7327.65	6888.84	6554.42	5886.75	5333.48	6040.51	6707.61	6908.79	6603.4	6331.55	6764.27	8323.27	7434.25	7910.7
PC(34:1)	585517	491418	761675	689966	725007	694328	649172	763652	753313	643762	571601	562059	802523	701663	1.0351e+06	626628	835406	796432	824301	672968	585077	698324	731946	763403	535614	625737	569982	707505	679248	903516
PC(34:2)	2.0194e+06	1.93138e+06	1.86608e+06	2.26517e+06	1.71028e+06	1.95467e+06	2.0188e+06	1.89458e+06	2.05334e+06	2.09291e+06	2.27121e+06	2.06239e+06	2.1372e+06	2.08468e+06	2.17439e+06	2.22926e+06	2.46205e+06	2.37011e+06	2.27635e+06	2.28164e+06	2.23786e+06	2.13546e+06	2.33271e+06	2.27315e+06	2.22152e+06	2.35214e+06	2.37325e+06	2.19468e+06	2.19687e+06	2.30171e+06
PC(34:3)	1.314e+06	1.23614e+06	1.27471e+06	1.36578e+06	1.18578e+06	1.25666e+06	1.3024e+06	1.23648e+06	1.34681e+06	1.25621e+06	1.3705e+06	1.31628e+06	1.39631e+06	1.34457e+06	1.40735e+06	1.35156e+06	1.52977e+06	1.46148e+06	1.3811e+06	1.37832e+06	1.35908e+06	1.28849e+06	1.4103e+06	1.38248e+06	1.2501e+06	1.40711e+06	1.47735e+06	1.40706e+06	1.32034e+06	1.40375e+06
PC(34:4)	105836	91351.2	116888	122853	131190	132558	110469	132954	127116	122006	113854	108562	149251	132215	161918	92748.2	120654	93268.7	135209	101783	82077.2	93918.4	87813.2	102410	84054	118879	120100	149954	129774	155287
PC(35:1)	12381.7	9037.35	16032.4	16414.4	14052.4	14444.5	14260.2	14680.6	14084.9	13982.3	11930.7	12081.3	14943.9	14024	18128	12308.6	11242.2	11686	12713.4	11919.6	8410.66	12099.4	16430.4	13774.6	12587.1	10637.1	10734	13765.8	14451	17604.5
PC(35:2)	71917.3	60673.5	68159	91751.1	58673.1	76781.5	80164.3	73901.1	71207.3	88131.3	86061.1	79202	80090.2	77535.9	90005.6	87894.8	74974.5	75952.5	75198.3	80781.4	67244	77018	99508	84648.2	97330	80903.6	84464.9	88331	95623.7	93176.4
PC(35:3)	60002.2	52765.3	58935.9	68259.8	51216.8	59851.5	64227.8	55644.8	59644.4	63688.4	66743.2	63097.7	64720.6	63206.6	68533.7	57435.6	52408	52345	51436	55289.2	49334.4	50905.9	65221.4	55084.9	63406.7	56729.4	60215.1	62224.8	60680.7	63551.3
PC(35:4)	11509.7	11114.4	11945.5	12652.3	9728.03	12293.9	13887.8	12239.8	12373.6	13825.1	14484.2	13940	14108.8	12586.3	15596.6	10473.8	10878.8	11205.4	10609.8	10697.4	11214.9	10347.8	12394.4	10995.2	11975	11734.9	12280.5	11852.7	11650.7	12321.7
PC(35:5)	6835.22	6593.4	6721.37	9359.04	5027.34	8121.23	9650.24	6992.37	7189.7	9590.42	10108.6	9346.38	8334.63	8149.71	8544.7	6362.97	5471.58	5841.46	5917.36	6359.25	5156.11	6092.9	8257.06	6582.26	9410.81	7338.75	6991.11	7086.31	7529.95	6788.34
PC(36:1)	89053.9	70152	140078	138026	131129	127253	112056	142366	131006	113785	99038.8	100462	137316	123655	185357	100737	130523	130692	173827	136072	96403.1	143669	165585	157549	108663	109862	96786.9	139548	144828	185429
PC(36:2)	332760	259846	508606	502355	484415	461655	404006	527996	475875	412742	366078	364788	511502	467124	667192	372895	472781	472708	645063	506902	348785	525116	601029	583926	393918	397762	357630	509430	544656	672668
PC(36:3)	988946	862616	1.20841e+06	1.26175e+06	1.11042e+06	1.16507e+06	1.17866e+06	1.23918e+06	1.2848e+06	1.14173e+06	1.14685e+06	1.11712e+06	1.3128e+06	1.23212e+06	1.49553e+06	1.11542e+06	1.2829e+06	1.24447e+06	1.38915e+06	1.32155e+06	1.11665e+06	1.29801e+06	1.48951e+06	1.40939e+06	1.22066e+06	1.21232e+06	1.19694e+06	1.29352e+06	1.33821e+06	1.51474e+06
PC(36:4)	1.30608e+06	1.21583e+06	1.35792e+06	1.53318e+06	1.23467e+06	1.38629e+06	1.40765e+06	1.42529e+06	1.51542e+06	1.42603e+06	1587860	1.40106e+06	1.54537e+06	1.45383e+06	1.60242e+06	1.37545e+06	1.60346e+06	1.54822e+06	1.65478e+06	1.60624e+06	1.51935e+06	1.52962e+06	1.64563e+06	1.63216e+06	1.5436e+06	1.57361e+06	1.57479e+06	1.50984e+06	1.54435e+06	1.65476e+06
PC(36:5)	1.03613e+06	1.04543e+06	1.01406e+06	1.20135e+06	978199	1.10796e+06	1.11025e+06	1.13711e+06	1.20821e+06	1.16732e+06	1.3069e+06	1.17214e+06	1.28148e+06	1.19198e+06	1.294e+06	1.16549e+06	1.3874e+06	1.22619e+06	1.33024e+06	1.28776e+06	1.21608e+06	1.16359e+06	1.32237e+06	1.26362e+06	1.23965e+06	1.33621e+06	1.3502e+06	1.28634e+06	1.27367e+06	1.40129e+06
PC(36:6)	605041	633771	611799	714406	613196	690660	659957	727013	771445	731522	830088	763317	810583	761512	809201	988350	1.07286e+06	851767	921735	985913	790420	835512	1.18493e+06	1.00217e+06	1.04157e+06	978068	1.07111e+06	1.02955e+06	1.00597e+06	1.01811e+06
PC(37:4)	10755.7	9647.63	11020.6	10608	8035.9	9578.55	10635	10357.9	12075.3	11361.5	10288.8	9246.71	15070.5	10961	13411.6	12206.5	7765.71	12286.4	9667.92	13608.6	11160.8	11386.6	12503.5	9556.18	8107.94	9110.45	10573.9	9347.24	11413.9	13914.4
PC(37:5)	606.986	496.186	631.553	601.726	554.978	693.409	554.638	486.404	523.131	622.85	555.258	466.476	665.074	658.804	773.168	10194.6	6032.09	8925.58	441.827	573.4	507.614	449.724	518.173	453.317	491.005	555.9	524.322	524.019	498.832	544.472
PC(38:2)	1823.54	252.279	1863.47	1853.3	1861.7	1743.86	1914.06	1784.96	2089.6	1688.5	1964.07	1744.52	1970	1846.03	2003.76	1479.28	1743.98	1874.62	1820.25	1720.6	1761.62	1546.87	1578.27	1655.63	1387.99	1741.2	1706.68	1667.2	1477.99	1697.54
PC(38:3)	31556.5	24669.4	38444.8	42791.9	37221.5	43941.1	32369.1	42353.9	42807.7	45833	41551.3	37195.3	45152.1	45119.7	61226.9	48383	60305.8	49456.7	62388.8	60441.4	39434.3	53639	63098.9	56137.4	53066.4	55737.4	55187	61673.1	67817.6	74743.9
PC(38:4)	92602.2	81919.9	92957.1	104789	96832.6	104829	96789.7	109421	107873	115349	118167	104125	119883	113271	140348	122501	143155	123171	153741	144369	117351	133166	142067	141242	131926	147072	150495	157601	158175	169469
PC(38:5)	71423.9	64628	69385.4	84829	68912.1	78757.6	74182.3	75954.3	78559.8	82367.1	88590.6	80818.3	87277.5	81462.4	89944.1	86221.1	87243.2	80460.5	91380.4	90524.7	75501.3	84676.7	96221.8	92033.2	87821.8	97801.1	100083	107673	101554	104222
PC(38:6)	24666.8	23292.5	26473	26339.5	25376.2	27054	26240.9	26641.5	28961.7	27456.4	29647.7	29221	32095.1	28252.7	33829.7	31252.3	31239.2	28980.2	28177	31523.8	29489.4	29041.6	36074.3	31553.2	27716	33028.2	34211.7	35846.9	32936.6	34693.3
PC(39:3)	2605.02	2946.7	1921.83	3494.16	2294.8	2276.77	3005.02	1836.05	2068.38	2222.1	3136.65	2642.1	2421.08	2854.4	1817.97	4193.78	3871.58	3311.86	3630.66	3407.65	2825.15	3134.47	3742.08	3872.41	3344.21	3121.65	2643.77	3019.07	3426.45	2599.25
PC(39:4)	113.971	135.349	164.932	239.848	183.755	281.864	182.319	270.482	287.273	220.561	305.67	264.571	237.488	226.411	262.624	339.55	346.429	318.141	400.406	252.45	278.939	208.664	397.462	311.709	333.301	317	277.538	350.14	282.523	327.688
PC(39:6)	1077.08	1283.26	925.799	1702.44	1307.25	1585.73	1188.89	1344.12	1401.36	1444.58	1821.96	1567.1	1741.67	1644.16	1459.41	2044.95	2355.56	1545.73	2421.83	2155.6	1647.78	1571.94	2394.26	2222.81	2164.31	2005.5	1645.28	2274.72	1919.95	2314.27
PE(32:1)	977.895	689.209	1058.9	924.365	1043.8	956	806.908	922.544	950.303	1108.69	844.433	846.19	1030.59	896.172	1121.78	550.495	749.388	643.015	895.736	711.25	556.162	558.894	544.721	624.975	476.029	697.85	671.307	784.065	788.738	886.382
PE(32:2)	1474.59	1355.67	1723.33	1526.7	1671.48	1776.18	1311.93	1595.75	1807.78	1755.65	1461.19	1359.86	2033.84	1757.13	2416.88	1124.82	1703.47	1452.56	1616.4	1623.8	1468.54	1430.28	1371.88	1482.61	1072.11	1411.95	1426.58	1418.93	1792.15	1853.82
PE(32:3)	2793.3	2013.86	3462.92	2603.91	2752.01	3325.77	2682.71	2333.6	3016.06	3230.23	2789.9	3063.29	3163.69	3167.66	3522.23	3834.14	4033.16	3219.75	3684.57	5473.75	3481.67	3514.79	5008.43	4465.23	3663.78	4329.5	5163.52	4263.32	6133.69	5475.08
PE(33:1)	177.081	155.488	169.041	143.401	133.799	133.727	170.821	113.421	126.566	185	151.392	156.333	133.645	128.517	156.634	116.667	98.5714	111.759	108.883	113.1	118.535	93.8249	119.949	103.317	121.962	120.95	133.518	103.692	112.523	116.08
PE(33:2)	732.632	745.209	719.909	970.406	522.969	734.591	851.691	638.991	696.111	843.084	839.381	853.905	728.374	696.22	711.931	745.901	625.714	671.759	613.249	665	659.293	602.857	864.518	665.377	787.751	663.25	746.181	671.449	717.617	594.523
PE(33:3)	536.268	585.116	610	637.766	474.236	610.091	695.266	594.868	634.697	701.075	713.66	675.762	682.759	582.44	799.208	497.477	493.316	536.181	508.731	517.45	605.404	525.069	582.183	513.266	587.464	633.7	599.698	536.495	546.355	552.513
PE(34:1)	10554.9	8357.16	11833.3	12474.6	11741.1	11917.8	9970.77	11245.5	11473.7	10727.4	9747.73	9067.67	12589.1	11438.9	14387.9	10468.4	12449.3	10756.6	13400.2	11469.5	9243.89	10273.4	10700.7	10754.9	8557.51	10414.6	10338.3	11464.5	11038.9	14533.2
PE(34:2)	79140.1	74621.4	71812.3	84996.2	63954.6	73648.8	74516.4	67747.4	73104.5	81886.6	89446.2	79174.7	80226.6	76983.1	81631.2	80581.2	85228.4	82809.9	85529.2	87133.5	87658.3	77115.2	79879.9	81672.8	81082.6	88759.4	94933.8	80643	83542.4	80322.1
PE(34:3)	38814.7	38816.9	41451	41015.7	37394.1	38678.3	37694.9	36696.8	38488.8	38434.7	40551.7	39287.8	41889.4	39822.2	41268.7	39511.1	39563.4	38320.5	41594.2	42688.5	41271.9	35619.3	41929.2	37583.3	38203.3	40328.4	47592.4	43974.2	42177.2	40619.4
PE(35:3)	291.531	301.86	302.192	968.122	273.493	374.864	319.855	241.491	52.0707	271.869	318.351	285.19	383.251	29.5215	322.228	204.369	194.949	173.216	235.787	29.35	245.707	179.217	221.421	202.764	236.077	820.6	250.754	257.71	219.065	306.784
PE(35:4)	378.804	376.698	427.489	489.594	397.205	467.409	498.986	385.526	381.515	579.112	585.722	590.762	467.438	399.569	518.465	285.721	272.806	333.769	398.02	428.35	425.707	306.452	392.284	340.452	446.555	448.95	458.693	397.196	400.654	389.045
PE(35:6)	86.4115	78.9302	109.224	109.137	106.332	114.409	123.043	113.421	134.747	127.009	125.412	105.857	141.084	118.373	141.832	89.8198	63.1122	92.1106	85.2284	99.65	80.303	77.9724	113.249	85.9296	129.043	104.9	121.859	107.009	96.7757	119.548
PE(36:4)	57714.7	54270.6	59645.4	70781.6	55696.2	63878	59200.4	56507.5	62171	64916.3	71056.1	61169.1	66197.7	61548.3	68170.5	59250	65061.7	61216.4	72705.7	71923.9	66622.4	60866.1	65559.9	65965.9	65092.5	70579.8	75702.3	65258.9	67117.7	66249.4
PE(36:5)	8491.39	9411.53	10065.3	10110.7	9820.44	10820.6	9802.85	10213.1	10561.4	11787.4	12176.5	11324.2	12443.9	10934.8	14164.2	8959.46	10301.5	10495.4	12726.2	11616	13260.4	9911.61	10157.4	10217.1	8633.54	12195.4	12478.7	10048.1	10568.4	11759.6
PE(36:6)	24494.5	24355.3	26466.1	29903.1	27459.7	31341.9	28178.1	24858.8	27591.3	32126.6	33092.3	34232.8	30626	29078.5	31037.3	37244.7	31636.5	29570.8	39512.8	43625.4	35229.7	33774.7	48056.3	40481.5	41535.2	43220.3	47460.9	40275.1	44522.8	40501.1
PE(38:1)	433.589	329.07	495.845	465.025	513.057	561.409	338.357	426.93	454.949	439.579	352.268	267.905	520.049	502.632	639.752	437.297	608.571	433.015	569.086	546.3	323.434	393.502	450.711	433.266	374.737	473.1	502.412	533.925	566.355	672.814
PE(38:2)	4234.69	3056.19	4836.44	4449.04	5190.57	5323.59	3184.01	4295.66	4350.96	4337.71	3399.28	2832.48	4873.45	4563.21	5925.59	4116.22	5255.56	4168.74	5542.08	5360.65	3383.84	3976.82	4320.15	4300.3	3615.74	4768.75	4606.63	5277.99	5429.02	6683.52
PE(38:3)	6989.9	6043.67	7246.12	7742.34	7118.73	7876.23	6530.97	6967.68	7006.41	7581.87	7054.64	6329.9	8842.32	7579.9	9123.32	8127.79	8896.17	7866.48	8934.72	9577.8	7140.3	7760.55	9175.63	8652.91	7663.83	8987.1	9211.41	8739.58	9360.42	9912.51
PE(38:4)	1712.49	1561.77	1840.18	1871.83	1762.93	1910.91	1631.93	1702.46	1985.81	1839.67	1907.99	1752.05	2059.95	1943.54	2026.44	1375.14	1581.22	1443.77	1979.04	1913.7	1718.48	1495.21	1756.19	1832.96	1420.24	1737.9	1873.17	1936.17	1731.73	1940.5
PE(38:6)	2515.41	2202.09	2844.38	2508.83	2887.9	2872.68	2308.79	2461.45	2695.45	2724.86	2620.52	2525.48	2922.17	2570.48	3044.8	2186.67	2622.86	2327.79	2811.52	3177.75	2800.2	2367.42	2863.25	2696.03	2309.09	2835	2935.63	2801.5	2611.4	2858.04
PE(40:4)	627.177	404.884	612.374	579.391	657.118	635.545	389.179	514.167	517.121	554.439	472.68	421.381	546.404	620.239	670.297	546.622	479.592	486.281	567.716	564.3	369.646	474.147	623.147	441.256	504.354	532.8	592.513	645.14	768.084	760.201
PE(40:5)	409.139	322.465	438.95	395.431	450.917	396.955	324.976	400.614	403.687	434.86	393.454	374	456.355	460.67	470.743	292.162	331.786	331.96	333.655	337.15	249.646	303.687	314.924	317.186	296.603	358.75	393.92	446.542	413.178	485.377
PE(40:9)	3963.11	3441.12	3899.73	5699.59	3780.83	4295.18	4699.18	3831.01	3978.99	4575.56	5644.18	5135.81	4501.13	4570.53	4411.44	4549.86	4255.87	4309.85	5013.55	4934.65	4434.29	4721.61	5970	5338.79	6032.01	5515.05	5371.91	4778.6	5299.25	5052.46
PE(41:4)	432.105	348.977	433.881	457.31	403.231	428.773	384.348	405.833	472.323	374.019	361.443	315.238	492.167	424.641	508.02	333.243	267.755	239.899	320.254	340.45	230.657	280.184	353.503	254.322	296.316	343.05	350.503	360.561	349.206	475.98
PG(32:1)	2045.89	1476.98	1574.43	3031.02	885.939	1707.59	2015.22	1093.86	1473.79	1054.91	1471.7	1346.52	1317.88	1537.99	704.703	5159.37	3937.65	4085.03	3182.69	3743.75	2458.89	3601.89	4553.91	4099.8	4064.69	3006.25	3103.57	3131.54	3417.9	2548.44
PG(34:2)	48367	44558.9	45672.1	59797.6	43204.8	48611.1	50386.3	49202.9	52006.4	53302.4	59264.6	50553.8	57138.4	56025.4	54713.8	49974.9	57749	52598.3	60842.6	58437.4	51979.9	53241.1	57307.3	57948.4	56383.7	55808.4	55635.8	53909.3	56255.7	59460.8
PG(34:3)	112841	103941	106816	136028	105677	119377	111219	112858	125959	121798	140862	120473	134819	127824	124058	109138	123381	105134	143780	135961	105382	118885	146513	137925	137865	132086	135609	142447	140302	146408
PG(34:4)	89758.9	72974.6	73342	110457	51442.3	79433.5	91938.3	62690.5	80015.8	64544.6	81333.2	77459.3	67158.2	71360.2	44099.2	117004	107390	107830	121936	116295	88522.4	110601	127169	130498	123925	116367	124072	125850	119625	97691.5
PG(36:3)	382.727	285.256	520.639	531.523	488.734	516.318	399.082	449.912	490.758	486.822	491.134	403.19	563.251	548.038	618.02	341.486	335.306	321.256	609.949	521.5	358.434	402.35	529.848	487.236	421.914	476.6	482.915	492.15	522.617	535.729
PG(36:4)	2884.93	2515.02	3535.02	4309.39	4104.76	4488.86	3185.7	3671.05	3741.62	4547.38	4400	3657	4625.96	3938.9	5105.74	3087.34	3445.15	3030.2	5380.46	5229.55	4045.1	3828.34	4270.51	4068.44	4680.19	4871.95	5296.08	4366.96	4725	4915.58
PG(36:5)	9145.36	8708.47	9384.2	12299.9	11105.6	12776.8	9739.57	10965.8	10892.6	13589	14967.2	12624.5	12925.9	11688.1	13675.8	8290.05	9860.36	9125.68	13729.4	12996.4	12393.7	10018	10234.8	10156.3	11571.9	13836.1	13532.4	11234.3	11602.4	13067.6
PG(36:6)	15900	13470.4	13644.1	19435	15049.8	17819	15406.4	15974.3	16282.5	19663.7	20593.3	19133.9	18663.2	19659.5	18386.5	13854.8	12893.8	12934.1	16795.4	19088.1	14936.8	15738.2	17775.7	16719.7	17159.5	18446.1	20025.5	16784.7	18911.8	19662.7
PG(36:7)	275.263	186.884	219.726	384.264	109.913	263.727	246.86	181.842	221.061	141.589	229.33	190.19	165.862	246.842	100.347	364.279	315.816	351.859	326.345	348.55	241.263	353.963	406.447	474.322	395.455	319.25	397.588	313.598	378.411	268.191
PI(34:2)	5724.64	4975.07	5999.18	6305.69	5282.84	5893.32	5472.85	4955.44	5771.06	6424.3	6139.85	5696.05	6602.56	6214.98	7295.79	5932.39	6840.66	7370.7	6639.04	7111.5	6670.76	5419.59	5924.77	5945.23	5266.6	6901.2	6851.71	5989.81	6551.82	6536.13
PI(34:3)	8010.53	8139.63	9564.7	8075.84	8698.34	8273.82	8402.66	7766.32	8859.75	9073.32	9136.44	8890.14	10187.9	9278.04	12079.7	7802.21	9712.24	9370	8196.95	9508.15	9644.8	8073.09	8146.5	8500.15	6405.5	8517.65	9461.01	7983.55	8619.72	9708.34
PI(36:2)	355.407	309.395	495.068	425.33	616.026	493.5	334.879	430.088	464.798	378.972	336.701	320	458.276	427.703	558.861	238.423	322.653	315.578	478.223	386.65	331.97	308.479	331.878	370.754	258.134	327.85	270.402	344.953	315.374	388.141
PI(36:3)	408.278	352.372	458.265	490.457	507.031	549.045	408.792	509.693	545.96	538.318	506.649	435.095	549.212	532.679	735.594	378.153	524.796	432.261	615.736	561.05	475.303	421.797	450.66	475.628	461.914	450.1	477.236	472.523	499.72	578.04
PI(36:4)	2122.15	1804.98	2313.29	2561.83	2695.15	2699.27	2076.76	2198.03	2301.21	3053.27	2893.56	2584.43	2596.06	2352.54	3278.42	1873.42	2048.32	2015.98	2641.83	2844.85	2473.99	2177.51	2264.06	2231.21	2319.38	2639.05	2754.12	2047.06	2469.86	2666.63
PI(36:5)	2729.9	2337.95	2850.18	3310.91	2836.77	3069.95	2751.98	2403.51	2530.96	3456.45	3377.06	3324.52	2837.98	2561.2	3294.31	2393.15	2374.34	2362.81	2911.93	3153.45	3188.28	2570.41	2426.19	2577.44	2612.06	3431.6	3678.14	2636.64	2837.52	2859.8
PI(36:6)	745.263	725.023	832.648	725.076	705.939	881.864	761.159	559.211	691.566	925.981	839.794	1124.67	791.182	684.593	855.347	1540.09	818.418	941.357	709.188	1379.25	1128.94	1045.71	2002.44	1205.48	1575.79	1226.75	1707.94	1302.94	1597.57	907.94
DGDG(34:3)	14102.3	12939	13800.4	15972	11703.4	12781.2	13457.8	12651.4	14068.2	13422.6	15144.2	14273.1	14974.1	15441.4	12542.2	14683.9	15664.8	15670.6	15642.9	15827.4	13437.6	13784.3	16015.8	15508.4	13724.9	14518.1	15351	14643	15084.1	14194.3
DGDG(36:3)	3297.42	2974.19	2479.91	4133.15	2346.72	2908.73	2784.4	2374.21	2947.22	2682.15	3064.33	2751.43	2691.82	3174.98	1767.92	2716.98	2182.76	2125.03	2313.1	2645.85	1873.59	2251.15	2764.21	2645.08	2917.42	2530.55	2762.66	2402.85	2516.54	2210.35
DGDG(36:6)	69254.7	64304.6	64019.6	76654.5	58542.4	65793.3	65917.2	62025.2	72111	66719.5	74571.1	68382.6	72491.6	71863.3	67413.6	63612.1	71695.5	68893.9	75453.2	73976.6	67004.7	66614.3	72934.3	74812	68916.7	72038.1	74384.2	68595.2	68763.9	68801.3
DGDG(38:6)	757.847	688.465	666.347	807.665	598.908	628.818	689.42	598.421	719.747	667.056	788.454	680.524	694.236	680.622	586.584	643.964	700.255	657.136	691.066	713.4	652.374	621.152	775.127	684.724	696.938	648.5	705.377	681.028	678.505	654.271
MGDG(36:4)	7119.52	6630.84	6048.49	7459.7	6015.33	6145	7694.11	6549.74	7918.13	7137.71	9646.44	7953.19	8371.48	8157.08	7864.9	8462.16	7963.78	8360.85	9230.25	8893.65	7431.62	8483.96	10195.4	10128.8	9790.86	8661.55	8298.69	7300.37	9774.81	8478.69
MGDG(36:5)	15349.5	14904.7	13366.8	15839.7	11622.8	12407.3	15873.5	13639.5	16707.7	14547.8	18819.5	16793.2	17816	17306.3	14642.3	17874.7	17412.1	18133.7	16645.9	18505.9	15353.2	16512.1	20234.5	19340.7	18324.8	17262	16408.8	14863.3	18397.8	16801.9
MGDG(36:6)	50036.8	47603.3	47263.3	54180.4	40180.3	45315.2	49101.8	43851.6	50839.7	45917.7	53823.3	48892.2	50469.7	52256.6	44082.7	46699.1	51044.5	50270.5	54131.9	52346.2	48052.8	46583.2	55801	54126.8	49262.6	51587.8	53813.9	50059.6	51178.3	47486.1
SQDG(36:1)	809.856	743.535	761.05	974.061	636.638	761.727	783.478	702.105	803.283	792.991	938.866	833.333	835.813	927.847	677.772	809.054	865.969	792.462	890.305	884.1	714.192	801.014	944.467	924.774	788.756	850.75	870.503	907.15	880.888	797.638
SQDG(38:4)	4143.11	3575.91	3894.98	5311.37	3361.7	4112.36	4445.99	3553.82	4143.48	3892.66	4869.38	4332.71	4050.15	4585.84	3400.05	4214.55	4063.72	3892.41	4910.76	5106.7	3956.67	4580.97	5348.17	5504.57	4943.25	5091.55	5184.87	5036.12	5102.9	4615.13
SUM of unsaturation	9.99091e+06	9.11517e+06	1.02505e+07	1.1479e+07	9.53396e+06	1.0409e+07	1.0373e+07	1.0558e+07	1.10721e+07	1.06141e+07	1.12115e+07	1.04453e+07	1.16587e+07	1.10172e+07	1.25189e+07	1.08226e+07	1.23338e+07	1.15655e+07	1.2249e+07	1.18247e+07	1.06589e+07	1.10805e+07	1.25388e+07	1.20649e+07	1.11047e+07	1.1601e+07	1.17404e+07	1.17584e+07	1.17467e+07	1.27921e+07
Sample	W_Con1	W_Con2	W_Con3	WT1_1	WT1_2	WT1_3	WT2_1	WT2_2	WT2_3	WT3_1	WT3_2	WT3_3	WT4_1	WT4_2	WT4_3	Y_Con1	Y_Con2	Y_Con3	YT1_1	YT1_2	YT1_3	YT2_1	YT2_2	YT2_3	YT3_1	YT3_2	YT3_3	YT4_1	YT4_2	YT4_3
unsaturation/saturation ratio	68.3799	69.9963	64.0979	63.1581	63.8586	67.1005	68.1325	65.2397	67.4252	67.6888	69.2004	73.104	66.6242	67.4127	63.5816	71.3543	68.052	68.5105	64.6035	70.4358	74.135	71.2125	74.1235	69.8831	75.4044	74.5721	77.55	72.1914	70.4241	67.5997
			The unsaturation to saturation ratio of Wyalkatchem and Young across time points and significance of changes
			Wyalkatchem			Young								Wyalkatchem, p value				Young, p value
		mean	sem	n	mean	sem	n	p value					T1vsT0	0.262552			T1vsT0	0.894254
	T0	67.4914	1.75973	3	69.3056	1.03287	3	0.424178					T2vsT1	0.210407			T2vsT1	0.54418
	T1	64.7057	1.21431	3	69.7247	2.77438	3	0.172807					T3vsT2	0.169833			T3vsT2	0.0556075
	T2	66.9325	0.87068	3	71.7397	1.25215	3	0.0344465					T4vsT3	0.107104			T4vsT3	0.0228391
	T3	69.9977	1.61327	3	75.8422	0.887093	3	0.033713					T2vsT0	0.790032			T2vsT0	0.208101
	T4	65.8728	1.168	3	70.0717	1.33719	3	0.0772453					T3vsT0	0.353026			T3vsT0	0.00864241
													T4vsT0	0.486205			T4vsT0	0.673752
	*p < 0.05, significant different												T3vsT1	0.0587483			T3vsT1	0.103628
													T4vsT1	0.486205			T4vsT1	0.915726
													T4vsT2	0.507284			T4vsT2	0.414062

## Sheet: Table S10
	Table. One-Way ANOVA analysis and Tukey test for primary metabolites between flag leaves and spikes in Wyalkatchem and Young, analysed by using MetaboAnalyst.
No.	Metabolites	f.value	raw p value	FDR-adjuted p value (p < 0.05 is significant)	Tukey's Post-hoc Test (to indicate which pairwise comparison or two group comparison is significant. Significance found between the flag leaf and spike of a same variety is highlighted with yellow.
1	Fructose-6-P	1039.2	3.0676e-58	1.6565e-56	WST0-WLT0	WST1-WLT0	WST2-WLT0	WST3-WLT0	WST4-WLT0	YLT4-WLT0	YST0-WLT0	YST1-WLT0	YST2-WLT0	YST3-WLT0	YST4-WLT0	WST0-WLT1	WST1-WLT1	WST2-WLT1	WST3-WLT1	WST4-WLT1	YST0-WLT1	YST1-WLT1	YST2-WLT1	YST3-WLT1	YST4-WLT1	WST0-WLT2	WST1-WLT2	WST2-WLT2	WST3-WLT2	WST4-WLT2	YLT3-WLT2	YLT4-WLT2	YST0-WLT2	YST1-WLT2	YST2-WLT2	YST3-WLT2	YST4-WLT2	WST0-WLT3	WST1-WLT3	WST2-WLT3	WST3-WLT3	WST4-WLT3	YST0-WLT3	YST1-WLT3	YST2-WLT3	YST3-WLT3	YST4-WLT3	WST0-WLT4	WST1-WLT4
2	Quinate	495.57	3.0694e-50	8.2874e-49	WLT2-WLT0	WST0-WLT0	WST1-WLT0	WST2-WLT0	WST3-WLT0	WST4-WLT0	YST0-WLT0	YST1-WLT0	YST2-WLT0	YST3-WLT0	YST4-WLT0	WST0-WLT1	WST1-WLT1	WST2-WLT1	WST3-WLT1	WST4-WLT1	YST0-WLT1	YST1-WLT1	YST2-WLT1	YST3-WLT1	YST4-WLT1	WST0-WLT2	WST1-WLT2	WST2-WLT2	WST3-WLT2	WST4-WLT2	YLT4-WLT2	YST0-WLT2	YST1-WLT2	YST2-WLT2	YST3-WLT2	YST4-WLT2	WST0-WLT3	WST1-WLT3	WST2-WLT3	WST3-WLT3	WST4-WLT3	YST0-WLT3	YST1-WLT3	YST2-WLT3	YST3-WLT3	YST4-WLT3	WST0-WLT4	WST1-WLT4	WST2-WLT4
3	Malonate	475.73	8.4646e-50	1.5236e-48	WST0-WLT0	WST1-WLT0	WST2-WLT0	WST3-WLT0	WST4-WLT0	YST0-WLT0	YST1-WLT0	YST2-WLT0	YST3-WLT0	YST4-WLT0	WST0-WLT1	WST1-WLT1	WST2-WLT1	WST3-WLT1	WST4-WLT1	YST0-WLT1	YST1-WLT1	YST2-WLT1	YST3-WLT1	YST4-WLT1	WST0-WLT2	WST1-WLT2	WST2-WLT2	WST3-WLT2	WST4-WLT2	YST0-WLT2	YST1-WLT2	YST2-WLT2	YST3-WLT2	YST4-WLT2	WST0-WLT3	WST1-WLT3	WST2-WLT3	WST3-WLT3	WST4-WLT3	YST0-WLT3	YST1-WLT3	YST2-WLT3	YST3-WLT3	YST4-WLT3	WST0-WLT4	WST1-WLT4	WST2-WLT4	WST3-WLT4	WST4-WLT4
4	Glucose-6-P	434.25	8.1358e-49	1.0983e-47	WST0-WLT0	WST1-WLT0	WST2-WLT0	WST3-WLT0	WST4-WLT0	YST0-WLT0	YST1-WLT0	YST2-WLT0	YST3-WLT0	YST4-WLT0	WST0-WLT1	WST1-WLT1	WST2-WLT1	WST3-WLT1	WST4-WLT1	YLT2-WLT1	YLT3-WLT1	YLT4-WLT1	YST0-WLT1	YST1-WLT1	YST2-WLT1	YST3-WLT1	YST4-WLT1	WST0-WLT2	WST1-WLT2	WST2-WLT2	WST3-WLT2	WST4-WLT2	YST0-WLT2	YST1-WLT2	YST2-WLT2	YST3-WLT2	YST4-WLT2	WST0-WLT3	WST1-WLT3	WST2-WLT3	WST3-WLT3	WST4-WLT3	YST0-WLT3	YST1-WLT3	YST2-WLT3	YST3-WLT3	YST4-WLT3	WST0-WLT4	WST1-WLT4
5	2-Oxoglutarate	425.68	1.334e-48	1.4407e-47	WST0-WLT0	WST1-WLT0	WST2-WLT0	WST3-WLT0	WST4-WLT0	YST0-WLT0	YST1-WLT0	YST2-WLT0	YST3-WLT0	YST4-WLT0	WST0-WLT1	WST1-WLT1	WST2-WLT1	WST3-WLT1	WST4-WLT1	YST0-WLT1	YST1-WLT1	YST2-WLT1	YST3-WLT1	YST4-WLT1	WST0-WLT2	WST1-WLT2	WST2-WLT2	WST3-WLT2	WST4-WLT2	YST0-WLT2	YST1-WLT2	YST2-WLT2	YST3-WLT2	YST4-WLT2	WST0-WLT3	WST1-WLT3	WST2-WLT3	WST3-WLT3	WST4-WLT3	YST0-WLT3	YST1-WLT3	YST2-WLT3	YST3-WLT3	YST4-WLT3	WST0-WLT4	WST1-WLT4	WST2-WLT4	WST3-WLT4	WST4-WLT4
6	Succinate	373.45	3.419e-47	3.0771e-46	WST0-WLT0	WST1-WLT0	WST2-WLT0	WST3-WLT0	WST4-WLT0	YST0-WLT0	YST1-WLT0	YST2-WLT0	YST3-WLT0	YST4-WLT0	WST0-WLT1	WST1-WLT1	WST2-WLT1	WST3-WLT1	WST4-WLT1	YST0-WLT1	YST1-WLT1	YST2-WLT1	YST3-WLT1	YST4-WLT1	WST0-WLT2	WST1-WLT2	WST2-WLT2	WST3-WLT2	WST4-WLT2	YST0-WLT2	YST1-WLT2	YST2-WLT2	YST3-WLT2	YST4-WLT2	WST0-WLT3	WST1-WLT3	WST2-WLT3	WST3-WLT3	WST4-WLT3	YST0-WLT3	YST1-WLT3	YST2-WLT3	YST3-WLT3	YST4-WLT3	WST0-WLT4	WST1-WLT4	WST2-WLT4	WST3-WLT4	WST4-WLT4
7	Isocitrate	320.69	1.483e-45	1.1441e-44	WST0-WLT0	WST1-WLT0	WST2-WLT0	WST3-WLT0	WST4-WLT0	YLT3-WLT0	YLT4-WLT0	YST0-WLT0	YST1-WLT0	YST2-WLT0	YST3-WLT0	YST4-WLT0	WLT4-WLT1	WST0-WLT1	WST1-WLT1	WST2-WLT1	WST3-WLT1	WST4-WLT1	YLT2-WLT1	YLT3-WLT1	YLT4-WLT1	YST0-WLT1	YST1-WLT1	YST2-WLT1	YST3-WLT1	YST4-WLT1	WST0-WLT2	WST1-WLT2	WST2-WLT2	WST3-WLT2	WST4-WLT2	YLT3-WLT2	YLT4-WLT2	YST0-WLT2	YST1-WLT2	YST2-WLT2	YST3-WLT2	YST4-WLT2	WST0-WLT3	WST1-WLT3	WST2-WLT3	WST3-WLT3	WST4-WLT3	YLT4-WLT3	YST0-WLT3
8	Malate	250.8	6.4201e-43	4.3336e-42	WST0-WLT0	WST1-WLT0	WST2-WLT0	WST3-WLT0	WST4-WLT0	YST0-WLT0	YST1-WLT0	YST2-WLT0	YST3-WLT0	YST4-WLT0	WST0-WLT1	WST1-WLT1	WST2-WLT1	WST3-WLT1	WST4-WLT1	YST0-WLT1	YST1-WLT1	YST2-WLT1	YST3-WLT1	YST4-WLT1	WST0-WLT2	WST1-WLT2	WST2-WLT2	WST3-WLT2	WST4-WLT2	YST0-WLT2	YST1-WLT2	YST2-WLT2	YST3-WLT2	YST4-WLT2	WST0-WLT3	WST1-WLT3	WST2-WLT3	WST3-WLT3	WST4-WLT3	YST0-WLT3	YST1-WLT3	YST2-WLT3	YST3-WLT3	YST4-WLT3	WST0-WLT4	WST1-WLT4	WST2-WLT4	WST3-WLT4	WST4-WLT4
9	Citrate	179.99	2.2411e-39	1.3447e-38	WLT4-WLT0	WST0-WLT0	WST1-WLT0	WST2-WLT0	WST3-WLT0	WST4-WLT0	YLT4-WLT0	YST0-WLT0	YST1-WLT0	YST2-WLT0	YST3-WLT0	YST4-WLT0	WLT4-WLT1	WST0-WLT1	WST1-WLT1	WST2-WLT1	WST3-WLT1	WST4-WLT1	YLT4-WLT1	YST0-WLT1	YST1-WLT1	YST2-WLT1	YST3-WLT1	YST4-WLT1	WST0-WLT2	WST1-WLT2	WST2-WLT2	WST3-WLT2	WST4-WLT2	YST0-WLT2	YST1-WLT2	YST2-WLT2	YST3-WLT2	YST4-WLT2	WST0-WLT3	WST1-WLT3	WST2-WLT3	WST3-WLT3	WST4-WLT3	YST0-WLT3	YST1-WLT3	YST2-WLT3	YST3-WLT3	YST4-WLT3	WST0-WLT4
10	Tyrosine	49.766	5.9636e-26	3.2204e-25	WLT1-WLT0	WLT2-WLT0	WLT3-WLT0	WLT4-WLT0	WST0-WLT0	WST1-WLT0	WST2-WLT0	WST3-WLT0	WST4-WLT0	YLT1-WLT0	YLT2-WLT0	YLT3-WLT0	YLT4-WLT0	YST0-WLT0	YST2-WLT0	YST3-WLT0	YST4-WLT0	WST0-WLT1	WST1-WLT1	WST2-WLT1	WST3-WLT1	WST4-WLT1	YST0-WLT1	YST1-WLT1	YST2-WLT1	YST3-WLT1	YST4-WLT1	WST0-WLT2	WST1-WLT2	WST2-WLT2	WST3-WLT2	WST4-WLT2	YLT0-WLT2	YST0-WLT2	YST1-WLT2	YST2-WLT2	YST3-WLT2	YST4-WLT2	WST0-WLT3	WST1-WLT3	WST2-WLT3	WST3-WLT3	WST4-WLT3	YST0-WLT3	YST1-WLT3
11	Sucrose	47.789	1.5336e-25	7.5288e-25	WST0-WLT0	WST1-WLT0	WST2-WLT0	WST3-WLT0	WST4-WLT0	YST0-WLT0	YST1-WLT0	YST2-WLT0	YST3-WLT0	YST4-WLT0	WST0-WLT1	WST1-WLT1	WST2-WLT1	WST3-WLT1	WST4-WLT1	YST0-WLT1	YST1-WLT1	YST2-WLT1	YST3-WLT1	YST4-WLT1	WST0-WLT2	WST1-WLT2	WST2-WLT2	WST3-WLT2	WST4-WLT2	YST0-WLT2	YST1-WLT2	YST2-WLT2	YST3-WLT2	YST4-WLT2	WST0-WLT3	WST1-WLT3	WST2-WLT3	WST3-WLT3	WST4-WLT3	YST0-WLT3	YST1-WLT3	YST2-WLT3	YST3-WLT3	YST4-WLT3	WST0-WLT4	WST1-WLT4	WST2-WLT4	WST3-WLT4	WST4-WLT4
12	Glucose	41.013	5.2758e-24	2.3741e-23	WLT3-WLT0	WLT4-WLT0	WST0-WLT0	WST1-WLT0	WST2-WLT0	WST3-WLT0	WST4-WLT0	YST0-WLT0	YST1-WLT0	YST2-WLT0	YST3-WLT0	YST4-WLT0	WLT3-WLT1	WLT4-WLT1	WST0-WLT1	WST1-WLT1	WST2-WLT1	WST3-WLT1	WST4-WLT1	YST0-WLT1	YST1-WLT1	YST2-WLT1	YST3-WLT1	YST4-WLT1	WST0-WLT2	WST1-WLT2	WST2-WLT2	WST3-WLT2	WST4-WLT2	YLT3-WLT2	YST0-WLT2	YST1-WLT2	YST2-WLT2	YST3-WLT2	YST4-WLT2	WST1-WLT3	WST2-WLT3	WST3-WLT3	WST4-WLT3	YLT0-WLT3	YLT1-WLT3	YLT2-WLT3	YLT3-WLT3	YLT4-WLT3	YST0-WLT3
13	Serine	37.244	4.8017e-23	1.9946e-22	WST0-WLT0	WST1-WLT0	WST2-WLT0	WST3-WLT0	WST4-WLT0	YLT3-WLT0	YST0-WLT0	YST1-WLT0	YST2-WLT0	YST3-WLT0	YST4-WLT0	WST0-WLT1	WST1-WLT1	WST2-WLT1	WST3-WLT1	WST4-WLT1	YST0-WLT1	YST1-WLT1	YST2-WLT1	YST3-WLT1	YST4-WLT1	WST0-WLT2	WST1-WLT2	WST2-WLT2	WST3-WLT2	WST4-WLT2	YLT3-WLT2	YST0-WLT2	YST1-WLT2	YST2-WLT2	YST3-WLT2	YST4-WLT2	WST0-WLT3	WST1-WLT3	WST2-WLT3	WST3-WLT3	WST4-WLT3	YST0-WLT3	YST1-WLT3	YST2-WLT3	YST3-WLT3	YST4-WLT3	WST0-WLT4	WST1-WLT4	WST2-WLT4
14	Asparagine	33.363	5.8354e-22	2.2508e-21	WLT3-WLT0	WLT4-WLT0	WST3-WLT0	WST4-WLT0	YLT2-WLT0	YLT3-WLT0	YST1-WLT0	YST2-WLT0	YST3-WLT0	YST4-WLT0	WLT3-WLT1	WLT4-WLT1	WST0-WLT1	WST3-WLT1	WST4-WLT1	YLT2-WLT1	YLT3-WLT1	YST1-WLT1	YST2-WLT1	YST3-WLT1	YST4-WLT1	WST0-WLT2	WST1-WLT2	WST2-WLT2	WST3-WLT2	WST4-WLT2	YST0-WLT2	YST1-WLT2	YST2-WLT2	YST3-WLT2	YST4-WLT2	WST0-WLT3	WST1-WLT3	WST2-WLT3	WST3-WLT3	WST4-WLT3	YST0-WLT3	YST1-WLT3	YST2-WLT3	YST3-WLT3	YST4-WLT3	WST0-WLT4	WST1-WLT4	WST2-WLT4	WST3-WLT4
15	Shikimate	33.07	7.1196e-22	2.5631e-21	WLT2-WLT0	WLT3-WLT0	WLT4-WLT0	WST0-WLT0	WST1-WLT0	WST2-WLT0	WST3-WLT0	WST4-WLT0	YLT1-WLT0	YST0-WLT0	YST1-WLT0	YST2-WLT0	YST3-WLT0	YST4-WLT0	WLT2-WLT1	WLT3-WLT1	WLT4-WLT1	WST0-WLT1	WST1-WLT1	WST2-WLT1	WST3-WLT1	WST4-WLT1	YST0-WLT1	YST1-WLT1	YST2-WLT1	YST3-WLT1	YST4-WLT1	WST0-WLT2	WST1-WLT2	WST2-WLT2	WST3-WLT2	WST4-WLT2	YLT0-WLT2	YLT2-WLT2	YLT3-WLT2	YLT4-WLT2	YST0-WLT2	YST4-WLT2	WST1-WLT3	WST2-WLT3	WST4-WLT3	YLT0-WLT3	YLT2-WLT3	YLT3-WLT3	YLT4-WLT3
16	Threonine	32.713	9.097e-22	3.0702e-21	WST0-WLT0	WST1-WLT0	WST2-WLT0	WST3-WLT0	WST4-WLT0	YST0-WLT0	YST1-WLT0	YST2-WLT0	YST3-WLT0	YST4-WLT0	WST0-WLT1	WST1-WLT1	WST2-WLT1	WST3-WLT1	WST4-WLT1	YST0-WLT1	YST1-WLT1	YST2-WLT1	YST3-WLT1	YST4-WLT1	WST0-WLT2	WST1-WLT2	WST2-WLT2	WST3-WLT2	WST4-WLT2	YST0-WLT2	YST1-WLT2	YST2-WLT2	YST3-WLT2	YST4-WLT2	WST0-WLT3	WST1-WLT3	WST2-WLT3	WST3-WLT3	WST4-WLT3	YST0-WLT3	YST1-WLT3	YST2-WLT3	YST3-WLT3	YST4-WLT3	WST0-WLT4	WST1-WLT4	WST2-WLT4	WST3-WLT4	WST4-WLT4
17	Maltose	30.054	6.0905e-21	1.9346e-20	WST0-WLT0	WST1-WLT0	WST2-WLT0	WST4-WLT0	YST1-WLT0	YST2-WLT0	YST3-WLT0	YST4-WLT0	WST0-WLT1	WST1-WLT1	WST2-WLT1	WST4-WLT1	YST1-WLT1	YST2-WLT1	YST3-WLT1	YST4-WLT1	WST0-WLT2	WST1-WLT2	WST2-WLT2	WST3-WLT2	WST4-WLT2	YST1-WLT2	YST2-WLT2	YST3-WLT2	YST4-WLT2	WST0-WLT3	WST1-WLT3	WST2-WLT3	WST4-WLT3	YST1-WLT3	YST2-WLT3	YST3-WLT3	YST4-WLT3	WST0-WLT4	WST1-WLT4	WST2-WLT4	WST4-WLT4	YST1-WLT4	YST2-WLT4	YST3-WLT4	YST4-WLT4	WST1-WST0	WST3-WST0	YLT0-WST0	YLT1-WST0
18	Melibiose	29.418	9.8186e-21	2.9456e-20	WST0-WLT0	WST1-WLT0	WST2-WLT0	WST3-WLT0	WST4-WLT0	YST0-WLT0	YST1-WLT0	YST2-WLT0	YST3-WLT0	YST4-WLT0	WST0-WLT1	WST1-WLT1	WST2-WLT1	WST3-WLT1	WST4-WLT1	YST0-WLT1	YST1-WLT1	YST2-WLT1	YST3-WLT1	YST4-WLT1	WST0-WLT2	WST1-WLT2	WST2-WLT2	WST3-WLT2	WST4-WLT2	YST0-WLT2	YST1-WLT2	YST2-WLT2	YST3-WLT2	YST4-WLT2	WST0-WLT3	WST1-WLT3	WST2-WLT3	WST3-WLT3	WST4-WLT3	YST0-WLT3	YST1-WLT3	YST2-WLT3	YST3-WLT3	YST4-WLT3	WST0-WLT4	WST1-WLT4	WST2-WLT4	WST3-WLT4	WST4-WLT4
19	Raffinose	28.515	1.9645e-20	5.5832e-20	WST0-WLT0	WST1-WLT0	WST2-WLT0	WST3-WLT0	WST4-WLT0	YST0-WLT0	YST1-WLT0	YST2-WLT0	YST4-WLT0	WST0-WLT1	WST1-WLT1	WST2-WLT1	WST3-WLT1	WST4-WLT1	YST0-WLT1	YST1-WLT1	YST2-WLT1	YST3-WLT1	YST4-WLT1	WST0-WLT2	WST1-WLT2	WST2-WLT2	WST3-WLT2	WST4-WLT2	YST0-WLT2	YST1-WLT2	YST2-WLT2	YST3-WLT2	YST4-WLT2	WST0-WLT3	WST1-WLT3	WST2-WLT3	WST3-WLT3	WST4-WLT3	YST0-WLT3	YST1-WLT3	YST2-WLT3	YST3-WLT3	YST4-WLT3	WST0-WLT4	WST1-WLT4	WST2-WLT4	WST3-WLT4	WST4-WLT4	YST0-WLT4
20	Rhamnose	27.217	5.5087e-20	1.4874e-19	WST0-WLT0	WST1-WLT0	WST2-WLT0	WST3-WLT0	WST4-WLT0	YST0-WLT0	YST1-WLT0	YST2-WLT0	YST3-WLT0	YST4-WLT0	WST0-WLT1	WST1-WLT1	WST2-WLT1	WST3-WLT1	WST4-WLT1	YST0-WLT1	YST1-WLT1	YST2-WLT1	YST3-WLT1	YST4-WLT1	WST0-WLT2	WST1-WLT2	WST2-WLT2	WST3-WLT2	WST4-WLT2	YST0-WLT2	YST1-WLT2	YST2-WLT2	YST3-WLT2	YST4-WLT2	WST0-WLT3	WST1-WLT3	WST2-WLT3	WST3-WLT3	WST4-WLT3	YST0-WLT3	YST1-WLT3	YST2-WLT3	YST3-WLT3	YST4-WLT3	WST0-WLT4	WST1-WLT4	WST2-WLT4	WST3-WLT4	WST4-WLT4
21	Proline	26.867	7.3313e-20	1.8852e-19	WST0-WLT0	WST1-WLT0	WST3-WLT0	WST4-WLT0	YST0-WLT0	YST1-WLT0	YST2-WLT0	YST3-WLT0	YST4-WLT0	WST0-WLT1	WST1-WLT1	WST2-WLT1	WST3-WLT1	WST4-WLT1	YLT2-WLT1	YST0-WLT1	YST1-WLT1	YST2-WLT1	YST3-WLT1	YST4-WLT1	WST0-WLT2	WST1-WLT2	WST2-WLT2	WST3-WLT2	WST4-WLT2	YLT2-WLT2	YST0-WLT2	YST1-WLT2	YST2-WLT2	YST3-WLT2	YST4-WLT2	WST0-WLT3	WST1-WLT3	WST2-WLT3	WST3-WLT3	WST4-WLT3	YLT2-WLT3	YST0-WLT3	YST1-WLT3	YST2-WLT3	YST3-WLT3	YST4-WLT3	WST0-WLT4	WST1-WLT4	WST2-WLT4
22	Fructose	26.696	8.4344e-20	2.0703e-19	WLT3-WLT0	WLT4-WLT0	WST0-WLT0	WST1-WLT0	WST2-WLT0	WST3-WLT0	WST4-WLT0	YST0-WLT0	YST1-WLT0	YST2-WLT0	YST3-WLT0	YST4-WLT0	WLT3-WLT1	WLT4-WLT1	WST0-WLT1	WST1-WLT1	WST2-WLT1	WST3-WLT1	WST4-WLT1	YST0-WLT1	YST1-WLT1	YST2-WLT1	YST3-WLT1	YST4-WLT1	WLT3-WLT2	WST0-WLT2	WST1-WLT2	WST2-WLT2	WST3-WLT2	WST4-WLT2	YST0-WLT2	YST1-WLT2	YST2-WLT2	YST3-WLT2	YST4-WLT2	WST1-WLT3	WST4-WLT3	YLT0-WLT3	YLT1-WLT3	YLT2-WLT3	YLT3-WLT3	YLT4-WLT3	WST1-WLT4	WST2-WLT4	WST4-WLT4
23	beta-Alanine	20.178	3.5844e-17	8.4155e-17	YLT3-WLT0	YST2-WLT0	YST3-WLT0	WST1-WLT1	WST2-WLT1	WST3-WLT1	WST4-WLT1	YST0-WLT1	YST1-WLT1	YST2-WLT1	YST3-WLT1	YST4-WLT1	WST1-WLT2	WST3-WLT2	WST4-WLT2	YST0-WLT2	YST1-WLT2	YST2-WLT2	YST3-WLT2	YST4-WLT2	WST1-WLT3	WST3-WLT3	WST4-WLT3	YST0-WLT3	YST1-WLT3	YST2-WLT3	YST3-WLT3	YST4-WLT3	WST1-WLT4	WST3-WLT4	WST4-WLT4	YST0-WLT4	YST1-WLT4	YST2-WLT4	YST3-WLT4	YST4-WLT4	WST1-WST0	WST3-WST0	YLT3-WST0	YST1-WST0	YST2-WST0	YST3-WST0	YLT0-WST1	YLT1-WST1	YLT2-WST1
24	Cysteine	19.488	7.469e-17	1.6805e-16	WST0-WLT0	WST1-WLT0	WST2-WLT0	WST3-WLT0	WST4-WLT0	YST0-WLT0	YST1-WLT0	YST2-WLT0	YST3-WLT0	YST4-WLT0	WST0-WLT1	WST1-WLT1	WST2-WLT1	WST3-WLT1	WST4-WLT1	YST0-WLT1	YST1-WLT1	YST2-WLT1	YST4-WLT1	WST0-WLT2	WST1-WLT2	WST2-WLT2	WST3-WLT2	WST4-WLT2	YST0-WLT2	YST1-WLT2	YST2-WLT2	YST3-WLT2	YST4-WLT2	WST0-WLT3	WST1-WLT3	WST2-WLT3	WST3-WLT3	WST4-WLT3	YST0-WLT3	YST1-WLT3	YST2-WLT3	YST3-WLT3	YST4-WLT3	WST0-WLT4	WST1-WLT4	WST2-WLT4	WST3-WLT4	WST4-WLT4	YST0-WLT4
25	Aspartate	16.022	4.3068e-15	9.3026e-15	WST0-WLT0	WST1-WLT0	WST2-WLT0	WST4-WLT0	YST0-WLT0	YST2-WLT0	YST4-WLT0	WST0-WLT1	WST1-WLT1	WST2-WLT1	WST3-WLT1	WST4-WLT1	YST0-WLT1	YST1-WLT1	YST2-WLT1	YST3-WLT1	YST4-WLT1	WST0-WLT2	WST1-WLT2	WST2-WLT2	WST4-WLT2	YST0-WLT2	YST2-WLT2	YST4-WLT2	WST0-WLT3	WST1-WLT3	WST2-WLT3	WST4-WLT3	YST0-WLT3	YST1-WLT3	YST2-WLT3	YST3-WLT3	YST4-WLT3	WST0-WLT4	WST1-WLT4	WST2-WLT4	YST0-WLT4	YST2-WLT4	YST4-WLT4	YLT0-WST0	YLT1-WST0	YLT2-WST0	YLT3-WST0	YLT4-WST0	YLT1-WST1
26	Inositol	13.836	8.1281e-14	1.6881e-13	WST0-WLT0	WST1-WLT0	WST2-WLT0	WST3-WLT0	WST4-WLT0	YLT3-WLT0	YLT4-WLT0	YST0-WLT0	YST1-WLT0	YST2-WLT0	YST3-WLT0	YST4-WLT0	WST0-WLT1	WST2-WLT1	WST3-WLT1	WST4-WLT1	YST1-WLT1	YST4-WLT1	WST0-WLT2	WST1-WLT2	WST2-WLT2	WST3-WLT2	WST4-WLT2	YLT3-WLT2	YLT4-WLT2	YST0-WLT2	YST1-WLT2	YST2-WLT2	YST3-WLT2	YST4-WLT2	WST0-WLT3	WST4-WLT3	YST1-WLT3	WST0-WLT4	WST4-WLT4	YST1-WLT4	YLT0-WST0	YLT1-WST0	YLT2-WST0	YLT0-WST1	YLT0-WST2	YLT1-WST2	YLT2-WST2	YLT0-WST3	YLT1-WST3
27	Glutamate	13.271	1.8416e-13	3.6831e-13	WST0-WLT0	WST1-WLT0	WST2-WLT0	WST3-WLT0	WST4-WLT0	YST0-WLT0	YST1-WLT0	YST4-WLT0	WST0-WLT1	WST1-WLT1	WST2-WLT1	WST3-WLT1	WST4-WLT1	YST0-WLT1	YST1-WLT1	YST4-WLT1	WST0-WLT2	WST1-WLT2	WST2-WLT2	WST3-WLT2	WST4-WLT2	YST1-WLT2	YST4-WLT2	WST0-WLT3	WST1-WLT3	WST2-WLT3	WST3-WLT3	WST4-WLT3	YST1-WLT3	YST4-WLT3	WST0-WLT4	WST1-WLT4	WST2-WLT4	WST4-WLT4	YST1-WLT4	YLT0-WST0	YLT1-WST0	YLT2-WST0	YLT3-WST0	YLT4-WST0	YLT0-WST1	YLT1-WST1	YLT2-WST1	YLT3-WST1	YLT4-WST1
28	Glutamine	12.038	1.2091e-12	2.3319e-12	WST0-WLT0	WST2-WLT0	WST3-WLT0	WST4-WLT0	YST0-WLT0	YST1-WLT0	YST2-WLT0	YST3-WLT0	YST4-WLT0	WST0-WLT1	WST1-WLT1	WST2-WLT1	WST3-WLT1	WST4-WLT1	YLT1-WLT1	YLT2-WLT1	YLT4-WLT1	YST0-WLT1	YST1-WLT1	YST2-WLT1	YST3-WLT1	YST4-WLT1	YST1-WLT2	YST2-WLT2	YST3-WLT2	YST4-WLT2	WST0-WLT3	WST2-WLT3	WST3-WLT3	WST4-WLT3	YST0-WLT3	YST1-WLT3	YST2-WLT3	YST3-WLT3	YST4-WLT3	YST1-WLT4	YST2-WLT4	YST3-WLT4	YST4-WLT4	YLT0-WST0	YLT0-WST2	YLT0-WST3	YLT0-WST4	YLT3-WST4	YST0-YLT0
29	Tryptophan	11.51	2.8302e-12	5.27e-12	WLT2-WLT0	WST0-WLT1	WST1-WLT1	WST2-WLT1	WST3-WLT1	WST4-WLT1	YST0-WLT1	YST2-WLT1	YST3-WLT1	WST0-WLT2	WST1-WLT2	WST2-WLT2	WST3-WLT2	WST4-WLT2	YLT0-WLT2	YLT1-WLT2	YLT2-WLT2	YST0-WLT2	YST1-WLT2	YST2-WLT2	YST3-WLT2	YST4-WLT2	WST0-WLT3	WST1-WLT3	WST2-WLT3	WST3-WLT3	WST4-WLT3	YST0-WLT3	YST1-WLT3	YST2-WLT3	YST3-WLT3	WST0-WLT4	WST1-WLT4	WST2-WLT4	WST3-WLT4	WST4-WLT4	YST0-WLT4	YST1-WLT4	YST2-WLT4	YST3-WLT4	YST4-WLT4	YLT3-WST0	YLT4-WST0	YLT1-WST1	YLT3-WST1
30	Phenylalanine	10.833	8.7877e-12	1.5818e-11	WLT1-WLT0	WLT2-WLT0	WLT3-WLT0	WLT4-WLT0	YLT2-WLT0	YLT3-WLT0	YLT4-WLT0	WST0-WLT1	WST1-WLT1	WST2-WLT1	WST4-WLT1	YST0-WLT1	WST0-WLT2	WST1-WLT2	WST2-WLT2	WST3-WLT2	WST4-WLT2	YLT0-WLT2	YLT1-WLT2	YST0-WLT2	YST1-WLT2	YST2-WLT2	YST3-WLT2	YST4-WLT2	WST0-WLT3	WST1-WLT3	WST2-WLT3	WST4-WLT3	YST0-WLT3	WST0-WLT4	WST1-WLT4	WST2-WLT4	WST3-WLT4	WST4-WLT4	YLT0-WLT4	YST0-WLT4	YST1-WLT4	YST2-WLT4	YST3-WLT4	YST4-WLT4	YLT2-WST0	YLT3-WST0	YLT4-WST0	YLT2-WST1	YLT3-WST1
31	GABA	10.581	1.3583e-11	2.3661e-11	WLT4-WLT1	YLT0-WLT1	YLT2-WLT1	YLT3-WLT1	YLT4-WLT1	WLT3-WLT2	YST0-WLT2	WLT4-WLT3	YLT0-WLT3	YLT2-WLT3	YLT3-WLT3	YLT4-WLT3	WST2-WLT4	YST0-WLT4	YST1-WLT4	YST4-WLT4	YLT0-WST0	YLT2-WST0	YLT4-WST0	YLT0-WST1	YLT2-WST1	YLT4-WST1	YLT0-WST2	YLT2-WST2	YLT3-WST2	YLT4-WST2	YLT0-WST3	YLT4-WST3	YLT0-WST4	YLT2-WST4	YLT4-WST4	YST0-YLT0	YST1-YLT0	YST2-YLT0	YST3-YLT0	YST4-YLT0	YLT4-YLT1	YST0-YLT2	YST1-YLT2	YST2-YLT2	YST3-YLT2	YST4-YLT2	YST0-YLT3	YST0-YLT4	YST1-YLT4
32	Galactitol	10.559	1.4102e-11	2.3797e-11	WST0-WLT0	WST1-WLT0	WST2-WLT0	WST3-WLT0	WST4-WLT0	YLT2-WLT0	YLT3-WLT0	YLT4-WLT0	YST0-WLT0	YST1-WLT0	YST2-WLT0	YST3-WLT0	YST4-WLT0	YLT3-WLT1	YST0-WLT1	YST1-WLT1	YST2-WLT1	YST3-WLT1	YST4-WLT1	WST0-WLT2	WST1-WLT2	WST2-WLT2	WST3-WLT2	WST4-WLT2	YLT2-WLT2	YLT3-WLT2	YLT4-WLT2	YST0-WLT2	YST1-WLT2	YST2-WLT2	YST3-WLT2	YST4-WLT2	WST0-WLT3	WST1-WLT3	WST2-WLT3	WST3-WLT3	WST4-WLT3	YLT2-WLT3	YLT3-WLT3	YLT4-WLT3	YST0-WLT3	YST1-WLT3	YST2-WLT3	YST3-WLT3	YST4-WLT3
33	Nicotinic Acid	9.5807	8.2308e-11	1.3469e-10	WST1-WLT0	WST2-WLT0	WST3-WLT0	YST0-WLT0	YST1-WLT0	YST2-WLT0	YST3-WLT0	YST4-WLT0	WST2-WLT1	YST0-WLT1	YST2-WLT1	YST3-WLT1	YST4-WLT1	WST1-WLT2	WST2-WLT2	WST3-WLT2	YST0-WLT2	YST1-WLT2	YST2-WLT2	YST3-WLT2	YST4-WLT2	YST3-WLT3	YST4-WLT3	YST3-WLT4	YST4-WLT4	YLT1-WST0	YLT4-WST0	YLT1-WST1	YLT3-WST1	YLT4-WST1	YLT1-WST2	YLT2-WST2	YLT3-WST2	YLT4-WST2	YLT1-WST3	YLT3-WST3	YLT4-WST3	YLT1-WST4	YST3-YLT0	YST4-YLT0	YST0-YLT1	YST1-YLT1	YST2-YLT1	YST3-YLT1	YST4-YLT1
34	Valine	8.602	5.4667e-10	8.6824e-10	WLT1-WLT0	WLT2-WLT0	WLT3-WLT0	WLT4-WLT0	YLT1-WLT0	YLT2-WLT0	YLT3-WLT0	YLT4-WLT0	WST0-WLT2	WST1-WLT2	WST3-WLT2	WST4-WLT2	YLT0-WLT2	YST2-WLT2	YST3-WLT2	YST4-WLT2	WST0-WLT3	WST1-WLT3	WST3-WLT3	WST4-WLT3	YLT0-WLT3	YST0-WLT3	YST1-WLT3	YST2-WLT3	YST3-WLT3	YST4-WLT3	WST0-WLT4	WST1-WLT4	WST3-WLT4	WST4-WLT4	YLT0-WLT4	YST0-WLT4	YST1-WLT4	YST2-WLT4	YST3-WLT4	YST4-WLT4	YLT2-WST0	YLT3-WST0	YLT2-WST1	YLT3-WST1	YLT2-WST3	YLT3-WST3	YLT3-WST4	YLT3-YLT0	YST2-YLT2
35	Trehalose	7.7368	3.2932e-09	5.0809e-09	YLT1-WLT0	YLT2-WLT0	YLT3-WLT0	YLT4-WLT0	YLT1-WLT1	YLT2-WLT1	YLT3-WLT1	YLT4-WLT1	YLT1-WLT2	YLT2-WLT2	YLT3-WLT2	YLT4-WLT2	YLT1-WLT3	YLT2-WLT3	YLT3-WLT3	YLT4-WLT3	YST0-WLT4	YST0-WST0	YST0-WST1	YST0-WST3	YST0-WST4	YST0-YLT0	YST0-YLT1	YST2-YLT1	YST3-YLT1	YST0-YLT2	YST2-YLT2	YST3-YLT2	YST0-YLT3	YST2-YLT3	YST3-YLT3	YST4-YLT3	YST0-YLT4	YST2-YLT4	YST3-YLT4	YST4-YLT4
36	Glucuronate	7.4341	6.3612e-09	9.5419e-09	WST0-WLT0	WST1-WLT0	WST2-WLT0	WST3-WLT0	YST1-WLT0	YST2-WLT0	YST3-WLT0	YST4-WLT0	WST0-WLT1	WST3-WLT1	YST1-WLT1	YST2-WLT1	YST3-WLT1	WST3-WLT2	YST1-WLT2	WST3-WLT3	YST1-WLT3	YST2-WLT3	YST3-WLT3	WST0-WLT4	WST1-WLT4	WST2-WLT4	WST3-WLT4	YST1-WLT4	YST2-WLT4	YST3-WLT4	YST4-WLT4	YLT0-WST0	YLT0-WST1	YLT0-WST2	YLT0-WST3	YLT4-WST3	YLT0-WST4	YST1-YLT0	YST2-YLT0	YST3-YLT0	YST4-YLT0	YST1-YLT4
37	Methionine	6.8755	2.2399e-08	3.2691e-08	YLT2-WLT0	YLT3-WLT0	YST0-WLT0	YST2-WLT0	YST4-WLT0	WST0-WLT1	WST1-WLT1	WST2-WLT1	WST3-WLT1	WST4-WLT1	YLT2-WLT1	YLT3-WLT1	YLT4-WLT1	YST0-WLT1	YST1-WLT1	YST2-WLT1	YST3-WLT1	YST4-WLT1	YLT2-WLT2	YLT3-WLT2	YST0-WLT2	YST2-WLT2	YST4-WLT2	YLT3-WLT3	YST2-WLT3	YST4-WLT3	YLT2-WLT4	YLT3-WLT4	YST0-WLT4	YST2-WLT4	YST4-WLT4
38	Leucine	6.6655	3.6523e-08	5.1901e-08	WLT2-WLT0	WLT3-WLT0	WLT4-WLT0	YLT1-WLT0	YLT2-WLT0	YLT3-WLT0	YLT4-WLT0	WST0-WLT2	WST1-WLT2	WST3-WLT2	YLT0-WLT2	YST2-WLT2	YST3-WLT2	WST1-WLT3	YLT0-WLT3	WST0-WLT4	WST1-WLT4	WST3-WLT4	YLT0-WLT4	YST2-WLT4	YST3-WLT4	YLT2-WST0	YLT2-WST1	YLT3-WST1	YLT2-YLT0	YLT3-YLT0
39	Putrescine	6.5708	4.5665e-08	6.3228e-08	YST0-WLT0	WLT2-WLT1	WST3-WLT1	WST0-WLT2	WST2-WLT2	YLT3-WLT2	YST0-WLT2	YST1-WLT2	YST2-WLT2	YST3-WLT2	YST4-WLT2	YST0-WLT3	WST0-WLT4	YLT3-WLT4	YST0-WLT4	YST1-WLT4	WST3-WST0	WST3-WST1	WST3-WST2	YLT3-WST3	YST0-WST3	YST1-WST3	YST2-WST3	YST3-WST3	YST4-WST3	YST0-WST4	YST0-YLT0	YST0-YLT1	YST0-YLT2	YST1-YLT2
40	Isoleucine	6.3588	7.5818e-08	1.0235e-07	WLT2-WLT0	WLT3-WLT0	WLT4-WLT0	YLT1-WLT0	YLT2-WLT0	YLT3-WLT0	YLT4-WLT0	WST0-WLT2	WST1-WLT2	WST3-WLT2	WST4-WLT2	YLT0-WLT2	WST0-WLT3	WST1-WLT3	WST3-WLT3	WST4-WLT3	YLT0-WLT3	WST0-WLT4	WST1-WLT4	WST2-WLT4	WST3-WLT4	WST4-WLT4	YLT0-WLT4	YLT3-WST0	YLT2-WST1	YLT3-WST1	YLT3-WST3	YLT3-WST4	YLT3-YLT0
41	Arabinose	6.0505	1.6115e-07	2.1225e-07	WST1-WLT0	WST2-WLT0	WST3-WLT0	WST1-WLT1	WST2-WLT1	WST3-WLT1	WST4-WLT1	WST3-WLT2	YLT2-WLT4	YLT3-WLT4	YLT3-WST0	YLT1-WST1	YLT2-WST1	YLT3-WST1	YLT1-WST2	YLT2-WST2	YLT3-WST2	YLT4-WST2	YLT1-WST3	YLT2-WST3	YLT3-WST3	YLT4-WST3	YLT2-WST4	YLT3-WST4
42	Xylose	5.4877	6.7442e-07	8.6712e-07	WST2-WLT1	YLT3-WLT2	YLT3-WST0	YLT1-WST1	YLT2-WST1	YLT3-WST1	YLT4-WST1	YLT1-WST2	YLT2-WST2	YLT3-WST2	YLT4-WST2	YST1-WST2	YST3-WST2	YLT1-WST3	YLT2-WST3	YLT3-WST3	YLT4-WST3	YLT1-WST4	YLT2-WST4	YLT3-WST4	YLT4-WST4	YLT3-YLT0
43	Lysine	5.2115	1.399e-06	1.7569e-06	WLT2-WLT0	WLT3-WLT0	WLT4-WLT0	YLT1-WLT0	YLT2-WLT0	YLT3-WLT0	YLT4-WLT0	YST0-WLT0	YLT0-WLT2	YLT0-WLT3	WST3-WLT4	YLT0-WLT4	YLT3-WST0	YLT3-WST1	YLT3-WST3	YLT3-YLT0
44	Arabitol	5.0309	2.2774e-06	2.795e-06	WST4-WLT0	YST1-WLT0	YLT0-WLT1	YLT0-WST0	YLT0-WST1	YLT0-WST2	YLT0-WST3	YLT0-WST4	YLT1-YLT0	YLT2-YLT0	YLT3-YLT0	YLT4-YLT0	YST0-YLT0	YST1-YLT0	YST2-YLT0	YST3-YLT0	YST4-YLT0
45	Alanine	5.008	2.4242e-06	2.9091e-06	WLT1-WLT0	WLT3-WLT0	WST0-WLT0	WST2-WLT0	WST4-WLT0	YLT3-WLT0	YLT0-WLT1	WST2-WLT2	YLT0-WLT3	YLT0-WST0	WST3-WST2	YLT0-WST2	YLT1-WST2	YLT4-WST2	YLT3-YLT0
46	Histidine	4.8155	4.1172e-06	4.8332e-06	WLT3-WLT0	WLT4-WLT0	YLT3-WLT0	YST0-WLT0	YST1-WLT0	WLT4-WLT1	YST0-WLT1	YLT0-WLT4	YLT1-WLT4	YLT3-YLT0	YST0-YLT0	YLT3-YLT1	YST0-YLT1
47	Ribose	4.0384	3.8485e-05	4.4217e-05	WST2-WLT1	YLT2-WST1	YLT3-WST1	YLT1-WST2	YLT2-WST2	YLT3-WST2	YLT4-WST2	YLT2-WST3	YLT2-WST4	YLT3-WST4
48	Glycine	3.9994	4.3237e-05	4.8641e-05	WLT1-WLT0	YLT0-WLT1	YLT1-WLT1	YLT2-WLT1	YLT1-WLT3	YLT2-WLT3	YLT1-WLT4	YLT1-WST3	YLT3-YLT1	YST1-YLT1	YST1-YLT2
49	Mannitol	2.6903	0.0026709	0.0029435	YLT0-WLT1	YLT0-WST0	YLT0-WST1
50	Arginine	2.5878	0.0037414	0.0040407	YLT3-WLT0	YLT3-YLT0	YST2-YLT3
51	Aconitate	2.1945	0.013727	0.014535	YLT4-YLT0	YST0-YLT4	YST1-YLT4
52	Mannose	1.9802	0.02776	0.028828	YST0-WLT2	YST0-WLT3	YST0-WLT4	YST1-YST0	YST3-YST0
53	Fumarate	1.8475	0.042711	0.043517
[truncated: 74 more columns]
